# Supplementary material for: γBMGC: A Comprehensive and Accurate Database for Screening TMAO-Associated Cardiovascular Diseases
Source: Microorganisms. 2025 Jan 21;13(2):225. doi: 10.3390/microorganisms13020225 (PMC11857547; doi:10.3390/microorganisms13020225)
Supplement: Supplementary file 1 [file microorganisms-13-00225-s001.zip]

Archive with 1 entries (1 files):
- microorganisms-3420429-supplementary.xlsx
