# Supplementary material for: γBMGC: A Comprehensive and Accurate Database for Screening TMAO-Associated Cardiovascular Diseases
Source: Microorganisms. 2025 Jan 21;13(2):225. doi: 10.3390/microorganisms13020225 (PMC11857547; doi:10.3390/microorganisms13020225)
Supplement: Supplementary file 1 [file microorganisms-13-00225-s001.zip › microorganisms-3420429-supplementary.xlsx]

## Sheet: Table S1
Table S1. Performance of orthologous comparison among different databases.
Metabolite	Gene	KOs	Enzymes	Orthology groups	Non-redundant proteins	Orthology groups			Reference strains
						COG	KEGG	SwissProt
γ-butyrobetaine (γBB)	caiT	K05245	L-carnitine: γ-butyrobetaine antiporter	84	2094	9	11	12	Escherichia fergusonii (Enterobacteriaceae), Edwardsiella tarda, Proteuspenneri (Morganellaceae)
	caiA	K08297	crotonobetainyl-CoA dehydrogenase	84	1616	4	6	6
	caiB	K08298	L-carnitine CoA-transferase	84	1893	7	10	9
	caiC	K02182	carnitine-CoA ligase	84	2273	7	9	10
	caiD	K08299	crotonobetainyl-CoA hydratase	84	1465	7	10	10
	caiE	K08279	carnitine operon protein CaiE	84	1392	7	10	11

## Sheet: Table S2
Table S2. Public metagenomic datasets analyzed in this study.
Sample	Corresponding nucleotides data	Sample type	Reference
Hypertension	H14	Health Control	[20]
	H17	Health Control
	H31	Health Control
	H45	Health Control
	H86	Health Control
	H91	Health Control
	nH10	Health Control
	nH11	Health Control
	nH12	Health Control
	nH13	Health Control
	nH14	Health Control
	nH15	Health Control
	nH16	Health Control
	nH17	Health Control
	nH21	Health Control
	nH22	Health Control
	nH24	Health Control
	nH25	Health Control
	nH26	Health Control
	nH29	Health Control
	nH30	Health Control
	nH36	Health Control
	nH37	Health Control
	nH39	Health Control
	nH40	Health Control
	nH41	Health Control
	nH43	Health Control
	nH46	Health Control
	nH55	Health Control
	nH57	Health Control
	nH61	Health Control
	nH65	Health Control
	nH7	Health Control
	nH76	Health Control
	nH82	Health Control
	nH87	Health Control
	nH89	Health Control
	nH9	Health Control
	nH91	Health Control
	nH93	Health Control
	nH98	Health Control
	H16	Hypertension
	H24	Hypertension
	H29	Hypertension
	H32	Hypertension
	H41	Hypertension
	H50	Hypertension
	H51	Hypertension
	H56	Hypertension
	H68	Hypertension
	H7	Hypertension
	H71	Hypertension
	H75	Hypertension
	H79	Hypertension
	H1	Hypertension
	H10	Hypertension
	H100	Hypertension
	H11	Hypertension
	H12	Hypertension
	H13	Hypertension
	H15	Hypertension
	H18	Hypertension
	H19	Hypertension
	H2	Hypertension
	H20	Hypertension
	H21	Hypertension
	H22	Hypertension
	H23	Hypertension
	H25	Hypertension
	H26	Hypertension
	H27	Hypertension
	H28	Hypertension
	H3	Hypertension
	H30	Hypertension
	H33	Hypertension
	H34	Hypertension
	H35	Hypertension
	H36	Hypertension
	H37	Hypertension
	H38	Hypertension
	H39	Hypertension
	H4	Hypertension
Atherosclerotic cardiovascular disease	ERR2017598	ACVD	[18]
	ERR2017599	ACVD
	ERR2017600	ACVD
	ERR2017601	ACVD
	ERR2017602	ACVD
	ERR2017603	ACVD
	ERR2017604	ACVD
	ERR2017605	ACVD
	ERR2017606	ACVD
	ERR2017607	ACVD
	ERR2017608	ACVD
	ERR2017609	ACVD
	ERR2017610	ACVD
	ERR2017611	ACVD
	ERR2017612	ACVD
	ERR2017613	ACVD
	ERR2017614	ACVD
	ERR2017615	ACVD
	ERR2017616	ACVD
	ERR2017617	ACVD
	ERR2017618	ACVD
	ERR2017619	ACVD
	ERR2017620	ACVD
	ERR2017621	ACVD
	ERR2017622	ACVD
	ERR2017623	ACVD
	ERR2017624	ACVD
	ERR2017625	ACVD
	ERR2017626	ACVD
	ERR2017627	ACVD
	ERR2017628	ACVD
	ERR2017629	ACVD
	ERR2017630	ACVD
	ERR2017631	ACVD
	ERR2017632	ACVD
	ERR2017633	ACVD
	ERR2017634	ACVD
	ERR2017635	ACVD
	ERR2017636	ACVD
	ERR2017637	ACVD
	ERR2017638	ACVD
	ERR2017411	Health Control
	ERR2017412	Health Control
	ERR2017413	Health Control
	ERR2017414	Health Control
	ERR2017415	Health Control
	ERR2017416	Health Control
	ERR2017417	Health Control
	ERR2017418	Health Control
	ERR2017419	Health Control
	ERR2017420	Health Control
	ERR2017421	Health Control
	ERR2017422	Health Control
	ERR2017423	Health Control
	ERR2017424	Health Control
	ERR2017426	Health Control
	ERR2017427	Health Control
	ERR2017428	Health Control
	ERR2017429	Health Control
	ERR2017430	Health Control
	ERR2017431	Health Control
	ERR2017432	Health Control
	ERR2017433	Health Control
	ERR2017434	Health Control
	ERR2017435	Health Control
	ERR2017436	Health Control
	ERR2017437	Health Control
	ERR2017438	Health Control
	ERR2017439	Health Control
	ERR2017440	Health Control
	ERR2017441	Health Control
	ERR2017442	Health Control
	ERR2017443	Health Control
	ERR2017444	Health Control
	ERR2017445	Health Control
	ERR2017446	Health Control
	ERR2017447	Health Control
	ERR2017448	Health Control
	ERR2017449	Health Control
	ERR2017450	Health Control
	ERR2017451	Health Control
	ERR2017452	Health Control
Heart failure	HF01_350	HF	[19]
	HF02_350	HF
	HF03_350	HF
	HF04_350	HF
	HF05_350	HF
	HF06_350	HF
	HF07_350	HF
	HF08_350	HF
	HF09_350	HF
	HF10_350	HF
	HF11_350	HF
	HF12_350	HF
	HF13_350	HF
	HF14_350	HF
	HF15_350	HF
	HF16_350	HF
	HF17_350	HF
	HF18_350	HF
	HF19_350	HF
	HF20_350	HF
	HF21_350	HF
	HF22_350	HF
	HF23_350	HF
	HF24_350	HF
	HF25_350	HF
	HF26_350	HF
	HF27_350	HF
	HF28_350	HF
	HF29_350	HF
	HF30_350	HF
	HF31_350	HF
	HF32_350	HF
	HF33_350	HF
	HF34_350	HF
	HF35_350	HF
	HF36_350	HF
	HF37_350	HF
	HF38_350	HF
	HF39_350	HF
	HF40_350	HF
	HF41_350	HF
	nH10_300	Health Control
	nH11_300	Health Control
	nH12_300	Health Control
	nH13_300	Health Control
	nH14_300	Health Control
	nH15_300	Health Control
	nH16_300	Health Control
	nH17_300	Health Control
	nH21_300	Health Control
	nH22_300	Health Control
	nH24_300	Health Control
	nH25_300	Health Control
	nH26_300	Health Control
	nH29_300	Health Control
	nH30_300	Health Control
	nH36_300	Health Control
	nH37_300	Health Control
	nH39_300	Health Control
	nH40_300	Health Control
	nH41_300	Health Control
	nH43_300	Health Control
	nH46_300	Health Control
	nH55_300	Health Control
	nH57_300	Health Control
	nH61_300	Health Control
	nH65_300	Health Control
	nH7_300	Health Control
	nH76_300	Health Control
	nH82_300	Health Control
	nH87_300	Health Control
	nH89_300	Health Control
	nH91_300	Health Control
	nH9_300	Health Control
	nH93_300	Health Control
	nH98_300	Health Control
	H14_300	Health Control
	H17_300	Health Control
	H31_300	Health Control
	H45_300	Health Control
	H86_300	Health Control
	H91_300	Health Control

## Sheet: Table S3
Table S3. Representative sequences covering the γ-butyrobetaine metabolic processes in the γBMGC.
Gene_id	Protein	Strain
b0037	CaiC	Escherichia coli str. K-12 substr. MG1655 strain=K-12 substr. MG1655
b0040	CaiT	Escherichia coli str. K-12 substr. MG1655 strain=K-12 substr. MG1655
b0039	CaiA	Escherichia coli str. K-12 substr. MG1655 strain=K-12 substr. MG1655
b0038	CaiB	Escherichia coli str. K-12 substr. MG1655 strain=K-12 substr. MG1655
b0036	CaiD	Escherichia coli str. K-12 substr. MG1655 strain=K-12 substr. MG1655
b0035	CaiE	Escherichia coli str. K-12 substr. MG1655 strain=K-12 substr. MG1655
SF0034	CaiC	Shigella flexneri 2a str. 301 strain=301
SF0037	CaiT	Shigella flexneri 2a str. 301 strain=301
SF0036	CaiA	Shigella flexneri 2a str. 301 strain=301
SF0035	CaiB	Shigella flexneri 2a str. 301 strain=301
SF0033	CaiD	Shigella flexneri 2a str. 301 strain=301
SF0032	CaiE	Shigella flexneri 2a str. 301 strain=301
STM0071	CaiC	Salmonella enterica subsp. enterica serovar Typhimurium str. LT2
STM0074	CaiT	Salmonella enterica subsp. enterica serovar Typhimurium str. LT2
STM0073	CaiA	Salmonella enterica subsp. enterica serovar Typhimurium str. LT2
STM0072	CaiB	Salmonella enterica subsp. enterica serovar Typhimurium str. LT2
STM0070	CaiD	Salmonella enterica subsp. enterica serovar Typhimurium str. LT2
STM0069	CaiE	Salmonella enterica subsp. enterica serovar Typhimurium str. LT2
S_RS00190	CaiC	Shigella flexneri 2a str. 2457T strain=2457T
S_RS00205	CaiT	Shigella flexneri 2a str. 2457T strain=2457T
S_RS00200	CaiA	Shigella flexneri 2a str. 2457T strain=2457T
S_RS00195	CaiB	Shigella flexneri 2a str. 2457T strain=2457T
S_RS00185	CaiD	Shigella flexneri 2a str. 2457T strain=2457T
S_RS00180	CaiE	Shigella flexneri 2a str. 2457T strain=2457T
C_RS00215	CaiC	Escherichia coli CFT073 strain=CFT073
C_RS00230	CaiT	Escherichia coli CFT073 strain=CFT073
C_RS00225	CaiA	Escherichia coli CFT073 strain=CFT073
C_RS00220	CaiB	Escherichia coli CFT073 strain=CFT073
C_RS00210	CaiD	Escherichia coli CFT073 strain=CFT073
C_RS00205	CaiE	Escherichia coli CFT073 strain=CFT073
T_RS00355	CaiC	Salmonella enterica subsp. enterica serovar Typhi str. Ty2 strain=Ty2
T_RS00370	CaiT	Salmonella enterica subsp. enterica serovar Typhi str. Ty2 strain=Ty2
T_RS00365	CaiA	Salmonella enterica subsp. enterica serovar Typhi str. Ty2 strain=Ty2
T_RS00360	CaiB	Salmonella enterica subsp. enterica serovar Typhi str. Ty2 strain=Ty2
T_RS00350	CaiD	Salmonella enterica subsp. enterica serovar Typhi str. Ty2 strain=Ty2
T_RS00345	CaiE	Salmonella enterica subsp. enterica serovar Typhi str. Ty2 strain=Ty2
SCH_RS00345	CaiC	Salmonella enterica subsp. enterica serovar Choleraesuis str. SC-B67 strain=SC-B67
SCH_RS00360	CaiT	Salmonella enterica subsp. enterica serovar Choleraesuis str. SC-B67 strain=SC-B67
SCH_RS00355	CaiA	Salmonella enterica subsp. enterica serovar Choleraesuis str. SC-B67 strain=SC-B67
SCH_RS00350	CaiB	Salmonella enterica subsp. enterica serovar Choleraesuis str. SC-B67 strain=SC-B67
SCH_RS00340	CaiD	Salmonella enterica subsp. enterica serovar Choleraesuis str. SC-B67 strain=SC-B67
SCH_RS00335	CaiE	Salmonella enterica subsp. enterica serovar Choleraesuis str. SC-B67 strain=SC-B67
ECs_0040	CaiC	Escherichia coli O157:H7 str. Sakai strain=Sakai substr. RIMD 0509952
ECs_0043	CaiT	Escherichia coli O157:H7 str. Sakai strain=Sakai substr. RIMD 0509952
ECs_0042	CaiA	Escherichia coli O157:H7 str. Sakai strain=Sakai substr. RIMD 0509952
ECs_0041	CaiB	Escherichia coli O157:H7 str. Sakai strain=Sakai substr. RIMD 0509952
ECs_0039	CaiD	Escherichia coli O157:H7 str. Sakai strain=Sakai substr. RIMD 0509952
ECs_0038	CaiE	Escherichia coli O157:H7 str. Sakai strain=Sakai substr. RIMD 0509952
SEN_RS00360	CaiC	Salmonella enterica subsp. enterica serovar Enteritidis str. P125109 strain=P125109
SEN_RS00375	CaiT	Salmonella enterica subsp. enterica serovar Enteritidis str. P125109 strain=P125109
SEN_RS00370	CaiA	Salmonella enterica subsp. enterica serovar Enteritidis str. P125109 strain=P125109
SEN_RS00365	CaiB	Salmonella enterica subsp. enterica serovar Enteritidis str. P125109 strain=P125109
SEN_RS00355	CaiD	Salmonella enterica subsp. enterica serovar Enteritidis str. P125109 strain=P125109
SEN_RS00350	CaiE	Salmonella enterica subsp. enterica serovar Enteritidis str. P125109 strain=P125109
SG_RS00370	CaiT	Salmonella enterica subsp. enterica serovar Gallinarum str. 287/91 strain=287/91
SG_RS00365	CaiA	Salmonella enterica subsp. enterica serovar Gallinarum str. 287/91 strain=287/91
SG_RS00360	CaiB	Salmonella enterica subsp. enterica serovar Gallinarum str. 287/91 strain=287/91
SG_RS00350	CaiD	Salmonella enterica subsp. enterica serovar Gallinarum str. 287/91 strain=287/91
SG_RS00345	CaiE	Salmonella enterica subsp. enterica serovar Gallinarum str. 287/91 strain=287/91
B21_RS00215	CaiC	Escherichia coli BL21(DE3) strain=BL21(DE3)
B21_RS00230	CaiT	Escherichia coli BL21(DE3) strain=BL21(DE3)
B21_RS00225	CaiA	Escherichia coli BL21(DE3) strain=BL21(DE3)
B21_RS00210	CaiD	Escherichia coli BL21(DE3) strain=BL21(DE3)
B21_RS00205	CaiE	Escherichia coli BL21(DE3) strain=BL21(DE3)
Y75_RS00195	CaiC	Escherichia coli str. K-12 substr. W3110 strain=K-12 substr. W3110
Y75_RS00210	CaiT	Escherichia coli str. K-12 substr. W3110 strain=K-12 substr. W3110
Y75_RS00205	CaiA	Escherichia coli str. K-12 substr. W3110 strain=K-12 substr. W3110
Y75_RS00200	CaiB	Escherichia coli str. K-12 substr. W3110 strain=K-12 substr. W3110
Y75_RS00190	CaiD	Escherichia coli str. K-12 substr. W3110 strain=K-12 substr. W3110
Y75_RS00185	CaiE	Escherichia coli str. K-12 substr. W3110 strain=K-12 substr. W3110
ECSE_RS00200	CaiC	Escherichia coli SE11 strain=SE11
ECSE_RS00215	CaiT	Escherichia coli SE11 strain=SE11
ECSE_RS00210	CaiA	Escherichia coli SE11 strain=SE11
ECSE_RS00205	CaiB	Escherichia coli SE11 strain=SE11
ECSE_RS00195	CaiD	Escherichia coli SE11 strain=SE11
ECSE_RS00190	CaiE	Escherichia coli SE11 strain=SE11
ECSF_RS00210	CaiC	Escherichia coli SE15 strain=SE15
ECSF_RS00225	CaiT	Escherichia coli SE15 strain=SE15
ECSF_RS00220	CaiA	Escherichia coli SE15 strain=SE15
ECSF_RS00215	CaiB	Escherichia coli SE15 strain=SE15
ECSF_RS00205	CaiD	Escherichia coli SE15 strain=SE15
ECSF_RS00200	CaiE	Escherichia coli SE15 strain=SE15
ECO103_RS00205	CaiC	Escherichia coli O103:H2 str. 12009 strain=12009
ECO103_RS00220	CaiT	Escherichia coli O103:H2 str. 12009 strain=12009
ECO103_RS00215	CaiA	Escherichia coli O103:H2 str. 12009 strain=12009
ECO103_RS00210	CaiB	Escherichia coli O103:H2 str. 12009 strain=12009
ECO103_RS00200	CaiD	Escherichia coli O103:H2 str. 12009 strain=12009
ECO103_RS00195	CaiE	Escherichia coli O103:H2 str. 12009 strain=12009
ECO111_RS00200	CaiC	Escherichia coli O111:H- str. 11128 strain=11128
ECO111_RS00215	CaiT	Escherichia coli O111:H- str. 11128 strain=11128
ECO111_RS00210	CaiA	Escherichia coli O111:H- str. 11128 strain=11128
ECO111_RS00205	CaiB	Escherichia coli O111:H- str. 11128 strain=11128
ECO111_RS00195	CaiD	Escherichia coli O111:H- str. 11128 strain=11128
ECO111_RS00190	CaiE	Escherichia coli O111:H- str. 11128 strain=11128
SPA_RS00355	CaiC	Salmonella enterica subsp. enterica serovar Paratyphi A str. ATCC 9150 strain=ATCC 9150
SPA_RS00370	CaiT	Salmonella enterica subsp. enterica serovar Paratyphi A str. ATCC 9150 strain=ATCC 9150
SPA_RS00365	CaiA	Salmonella enterica subsp. enterica serovar Paratyphi A str. ATCC 9150 strain=ATCC 9150
SPA_RS00360	CaiB	Salmonella enterica subsp. enterica serovar Paratyphi A str. ATCC 9150 strain=ATCC 9150
SPA_RS00350	CaiD	Salmonella enterica subsp. enterica serovar Paratyphi A str. ATCC 9150 strain=ATCC 9150
SPA_RS00345	CaiE	Salmonella enterica subsp. enterica serovar Paratyphi A str. ATCC 9150 strain=ATCC 9150
SDY_RS00280	CaiC	Shigella dysenteriae Sd197 strain=Sd197
SDY_RS00295	CaiT	Shigella dysenteriae Sd197 strain=Sd197
SDY_RS00290	CaiA	Shigella dysenteriae Sd197 strain=Sd197
SDY_RS00285	CaiB	Shigella dysenteriae Sd197 strain=Sd197
SDY_RS00275	CaiD	Shigella dysenteriae Sd197 strain=Sd197
SDY_RS00270	CaiE	Shigella dysenteriae Sd197 strain=Sd197
UTI89_RS00215	CaiC	Escherichia coli UTI89 strain=UTI89
UTI89_RS00230	CaiT	Escherichia coli UTI89 strain=UTI89
UTI89_RS00225	CaiA	Escherichia coli UTI89 strain=UTI89
UTI89_RS00220	CaiB	Escherichia coli UTI89 strain=UTI89
UTI89_RS00210	CaiD	Escherichia coli UTI89 strain=UTI89
UTI89_RS00205	CaiE	Escherichia coli UTI89 strain=UTI89
ECP_RS00200	CaiC	Escherichia coli 536 strain=536
ECP_RS00215	CaiT	Escherichia coli 536 strain=536
ECP_RS00210	CaiA	Escherichia coli 536 strain=536
ECP_RS00205	CaiB	Escherichia coli 536 strain=536
ECP_RS00195	CaiD	Escherichia coli 536 strain=536
ECP_RS00190	CaiE	Escherichia coli 536 strain=536
SFV_RS00195	CaiC	Shigella flexneri 5 str. 8401 strain=8401
SFV_RS00210	CaiT	Shigella flexneri 5 str. 8401 strain=8401
SFV_RS00205	CaiA	Shigella flexneri 5 str. 8401 strain=8401
SFV_RS00200	CaiB	Shigella flexneri 5 str. 8401 strain=8401
SFV_RS00190	CaiD	Shigella flexneri 5 str. 8401 strain=8401
SFV_RS00185	CaiE	Shigella flexneri 5 str. 8401 strain=8401
APECO1_RS00215	CaiC	Escherichia coli APEC O1 strain=APEC O1
APECO1_RS00230	CaiT	Escherichia coli APEC O1 strain=APEC O1
APECO1_RS00225	CaiA	Escherichia coli APEC O1 strain=APEC O1
APECO1_RS00220	CaiB	Escherichia coli APEC O1 strain=APEC O1
APECO1_RS00210	CaiD	Escherichia coli APEC O1 strain=APEC O1
APECO1_RS00205	CaiE	Escherichia coli APEC O1 strain=APEC O1
SWP_RS21850	CaiC	Shewanella piezotolerans WP3 strain=WP3
SWP_RS21865	CaiT	Shewanella piezotolerans WP3 strain=WP3
SWP_RS21860	CaiA	Shewanella piezotolerans WP3 strain=WP3
SWP_RS21855	CaiB	Shewanella piezotolerans WP3 strain=WP3
SWP_RS21845	CaiD	Shewanella piezotolerans WP3 strain=WP3
SWP_RS21835	CaiE	Shewanella piezotolerans WP3 strain=WP3
SNSL254_RS01375	CaiC	Salmonella enterica subsp. enterica serovar Newport str. SL254 strain=SL254
SNSL254_RS01390	CaiT	Salmonella enterica subsp. enterica serovar Newport str. SL254 strain=SL254
SNSL254_RS01385	CaiA	Salmonella enterica subsp. enterica serovar Newport str. SL254 strain=SL254
SNSL254_RS01380	CaiB	Salmonella enterica subsp. enterica serovar Newport str. SL254 strain=SL254
SNSL254_RS01370	CaiD	Salmonella enterica subsp. enterica serovar Newport str. SL254 strain=SL254
SNSL254_RS01365	CaiE	Salmonella enterica subsp. enterica serovar Newport str. SL254 strain=SL254
ECE24377A_RS01835	CaiC	Escherichia coli O139:H28 str. E24377A strain=E24377A
ECE24377A_RS01850	CaiT	Escherichia coli O139:H28 str. E24377A strain=E24377A
ECE24377A_RS01845	CaiA	Escherichia coli O139:H28 str. E24377A strain=E24377A
ECE24377A_RS01840	CaiB	Escherichia coli O139:H28 str. E24377A strain=E24377A
ECE24377A_RS01830	CaiD	Escherichia coli O139:H28 str. E24377A strain=E24377A
ECE24377A_RS01825	CaiE	Escherichia coli O139:H28 str. E24377A strain=E24377A
ECHS_RS00205	CaiC	Escherichia coli HS strain=HS
ECHS_RS00220	CaiT	Escherichia coli HS strain=HS
ECHS_RS00215	CaiA	Escherichia coli HS strain=HS
ECHS_RS00210	CaiB	Escherichia coli HS strain=HS
ECHS_RS00200	CaiD	Escherichia coli HS strain=HS
ECHS_RS00195	CaiE	Escherichia coli HS strain=HS
ECB_RS00215	CaiC	Escherichia coli B str. REL606 strain=REL606
ECB_RS00230	CaiT	Escherichia coli B str. REL606 strain=REL606
ECB_RS00225	CaiA	Escherichia coli B str. REL606 strain=REL606
ECB_RS00210	CaiD	Escherichia coli B str. REL606 strain=REL606
ECB_RS00205	CaiE	Escherichia coli B str. REL606 strain=REL606
SSED_RS16885	CaiC	Shewanella sediminis HAW-EB3 strain=HAW-EB3
SSED_RS16900	CaiT	Shewanella sediminis HAW-EB3 strain=HAW-EB3
SSED_RS16895	CaiA	Shewanella sediminis HAW-EB3 strain=HAW-EB3
SSED_RS16890	CaiB	Shewanella sediminis HAW-EB3 strain=HAW-EB3
SSED_RS16880	CaiD	Shewanella sediminis HAW-EB3 strain=HAW-EB3
SSED_RS16870	CaiE	Shewanella sediminis HAW-EB3 strain=HAW-EB3
CKO_RS14315	CaiC	Citrobacter koseri ATCC BAA-895 strain=ATCC BAA-895
CKO_RS14300	CaiT	Citrobacter koseri ATCC BAA-895 strain=ATCC BAA-895
CKO_RS14305	CaiA	Citrobacter koseri ATCC BAA-895 strain=ATCC BAA-895
CKO_RS14310	CaiB	Citrobacter koseri ATCC BAA-895 strain=ATCC BAA-895
CKO_RS14320	CaiD	Citrobacter koseri ATCC BAA-895 strain=ATCC BAA-895
CKO_RS14325	CaiE	Citrobacter koseri ATCC BAA-895 strain=ATCC BAA-895
SPEA_RS21175	CaiC	Shewanella pealeana ATCC 700345 strain=ATCC 700345
SPEA_RS21190	CaiT	Shewanella pealeana ATCC 700345 strain=ATCC 700345
SPEA_RS21185	CaiA	Shewanella pealeana ATCC 700345 strain=ATCC 700345
SPEA_RS21180	CaiB	Shewanella pealeana ATCC 700345 strain=ATCC 700345
SPEA_RS21170	CaiD	Shewanella pealeana ATCC 700345 strain=ATCC 700345
SPEA_RS21160	CaiE	Shewanella pealeana ATCC 700345 strain=ATCC 700345
SPC_RS00345	CaiC	Salmonella enterica subsp. enterica serovar Paratyphi C str. RKS4594 strain=RKS4594
SPC_RS00360	CaiT	Salmonella enterica subsp. enterica serovar Paratyphi C str. RKS4594 strain=RKS4594
SPC_RS00355	CaiA	Salmonella enterica subsp. enterica serovar Paratyphi C str. RKS4594 strain=RKS4594
SPC_RS00350	CaiB	Salmonella enterica subsp. enterica serovar Paratyphi C str. RKS4594 strain=RKS4594
SPC_RS00340	CaiD	Salmonella enterica subsp. enterica serovar Paratyphi C str. RKS4594 strain=RKS4594
SPC_RS00335	CaiE	Salmonella enterica subsp. enterica serovar Paratyphi C str. RKS4594 strain=RKS4594
SPAB_RS00350	CaiC	Salmonella enterica subsp. enterica serovar Paratyphi B str. SPB7 strain=SPB7
SPAB_RS00365	CaiT	Salmonella enterica subsp. enterica serovar Paratyphi B str. SPB7 strain=SPB7
SPAB_RS00360	CaiA	Salmonella enterica subsp. enterica serovar Paratyphi B str. SPB7 strain=SPB7
SPAB_RS00355	CaiB	Salmonella enterica subsp. enterica serovar Paratyphi B str. SPB7 strain=SPB7
SPAB_RS00345	CaiD	Salmonella enterica subsp. enterica serovar Paratyphi B str. SPB7 strain=SPB7
SPAB_RS00340	CaiE	Salmonella enterica subsp. enterica serovar Paratyphi B str. SPB7 strain=SPB7
SHAL_RS01125	CaiC	Shewanella halifaxensis HAW-EB4 strain=HAW-EB4
SHAL_RS01110	CaiT	Shewanella halifaxensis HAW-EB4 strain=HAW-EB4
SHAL_RS01115	CaiA	Shewanella halifaxensis HAW-EB4 strain=HAW-EB4
SHAL_RS01120	CaiB	Shewanella halifaxensis HAW-EB4 strain=HAW-EB4
SHAL_RS01130	CaiD	Shewanella halifaxensis HAW-EB4 strain=HAW-EB4
SHAL_RS01140	CaiE	Shewanella halifaxensis HAW-EB4 strain=HAW-EB4
ECDH10B_RS00195	CaiC	Escherichia coli str. K-12 substr. DH10B strain=K-12 substr. DH10B
ECDH10B_RS00210	CaiT	Escherichia coli str. K-12 substr. DH10B strain=K-12 substr. DH10B
ECDH10B_RS00205	CaiA	Escherichia coli str. K-12 substr. DH10B strain=K-12 substr. DH10B
ECDH10B_RS00200	CaiB	Escherichia coli str. K-12 substr. DH10B strain=K-12 substr. DH10B
ECDH10B_RS00190	CaiD	Escherichia coli str. K-12 substr. DH10B strain=K-12 substr. DH10B
ECDH10B_RS00185	CaiE	Escherichia coli str. K-12 substr. DH10B strain=K-12 substr. DH10B
ECSMS35_RS00205	CaiC	Escherichia coli SMS-3-5 strain=SMS-3-5
ECSMS35_RS00220	CaiT	Escherichia coli SMS-3-5 strain=SMS-3-5
ECSMS35_RS00215	CaiA	Escherichia coli SMS-3-5 strain=SMS-3-5
ECSMS35_RS00210	CaiB	Escherichia coli SMS-3-5 strain=SMS-3-5
ECSMS35_RS00200	CaiD	Escherichia coli SMS-3-5 strain=SMS-3-5
ECSMS35_RS00195	CaiE	Escherichia coli SMS-3-5 strain=SMS-3-5
SEHA_RS00910	CaiC	Salmonella enterica subsp. enterica serovar Heidelberg str. SL476 strain=SL476
SEHA_RS00925	CaiT	Salmonella enterica subsp. enterica serovar Heidelberg str. SL476 strain=SL476
SEHA_RS00920	CaiA	Salmonella enterica subsp. enterica serovar Heidelberg str. SL476 strain=SL476
SEHA_RS00915	CaiB	Salmonella enterica subsp. enterica serovar Heidelberg str. SL476 strain=SL476
SEHA_RS00905	CaiD	Salmonella enterica subsp. enterica serovar Heidelberg str. SL476 strain=SL476
SEHA_RS00900	CaiE	Salmonella enterica subsp. enterica serovar Heidelberg str. SL476 strain=SL476
SESA_RS00990	CaiC	Salmonella enterica subsp. enterica serovar Schwarzengrund str. CVM19633 strain=CVM19633
SESA_RS01005	CaiT	Salmonella enterica subsp. enterica serovar Schwarzengrund str. CVM19633 strain=CVM19633
SESA_RS01000	CaiA	Salmonella enterica subsp. enterica serovar Schwarzengrund str. CVM19633 strain=CVM19633
SESA_RS00995	CaiB	Salmonella enterica subsp. enterica serovar Schwarzengrund str. CVM19633 strain=CVM19633
SESA_RS00985	CaiD	Salmonella enterica subsp. enterica serovar Schwarzengrund str. CVM19633 strain=CVM19633
SESA_RS00980	CaiE	Salmonella enterica subsp. enterica serovar Schwarzengrund str. CVM19633 strain=CVM19633
SEAG_RS00665	CaiC	Salmonella enterica subsp. enterica serovar Agona str. SL483 strain=SL483
SEAG_RS00680	CaiT	Salmonella enterica subsp. enterica serovar Agona str. SL483 strain=SL483
SEAG_RS00675	CaiA	Salmonella enterica subsp. enterica serovar Agona str. SL483 strain=SL483
SEAG_RS00670	CaiB	Salmonella enterica subsp. enterica serovar Agona str. SL483 strain=SL483
SEAG_RS00660	CaiD	Salmonella enterica subsp. enterica serovar Agona str. SL483 strain=SL483
SEAG_RS00655	CaiE	Salmonella enterica subsp. enterica serovar Agona str. SL483 strain=SL483
SED_RS00805	CaiC	Salmonella enterica subsp. enterica serovar Dublin str. CT_02021853 strain=CT_02021853
SED_RS00820	CaiT	Salmonella enterica subsp. enterica serovar Dublin str. CT_02021853 strain=CT_02021853
SED_RS00815	CaiA	Salmonella enterica subsp. enterica serovar Dublin str. CT_02021853 strain=CT_02021853
SED_RS00810	CaiB	Salmonella enterica subsp. enterica serovar Dublin str. CT_02021853 strain=CT_02021853
SED_RS00800	CaiD	Salmonella enterica subsp. enterica serovar Dublin str. CT_02021853 strain=CT_02021853
SED_RS00795	CaiE	Salmonella enterica subsp. enterica serovar Dublin str. CT_02021853 strain=CT_02021853
ECH74115_RS00755	CaiC	Escherichia coli O157:H7 str. EC4115 strain=EC4115
ECH74115_RS00770	CaiT	Escherichia coli O157:H7 str. EC4115 strain=EC4115
ECH74115_RS00765	CaiA	Escherichia coli O157:H7 str. EC4115 strain=EC4115
ECH74115_RS00760	CaiB	Escherichia coli O157:H7 str. EC4115 strain=EC4115
ECH74115_RS00750	CaiD	Escherichia coli O157:H7 str. EC4115 strain=EC4115
ECH74115_RS00745	CaiE	Escherichia coli O157:H7 str. EC4115 strain=EC4115
STM14_RS00930	CaiC	Salmonella enterica subsp. enterica serovar Typhimurium str. 14028S strain=14028S
STM14_RS00945	CaiT	Salmonella enterica subsp. enterica serovar Typhimurium str. 14028S strain=14028S
STM14_RS00940	CaiA	Salmonella enterica subsp. enterica serovar Typhimurium str. 14028S strain=14028S
STM14_RS00935	CaiB	Salmonella enterica subsp. enterica serovar Typhimurium str. 14028S strain=14028S
STM14_RS00925	CaiD	Salmonella enterica subsp. enterica serovar Typhimurium str. 14028S strain=14028S
STM14_RS00920	CaiE	Salmonella enterica subsp. enterica serovar Typhimurium str. 14028S strain=14028S
ECSP_RS00210	CaiC	Escherichia coli O157:H7 str. TW14359 strain=TW14359
ECSP_RS00225	CaiT	Escherichia coli O157:H7 str. TW14359 strain=TW14359
ECSP_RS00220	CaiA	Escherichia coli O157:H7 str. TW14359 strain=TW14359
ECSP_RS00215	CaiB	Escherichia coli O157:H7 str. TW14359 strain=TW14359
ECSP_RS00205	CaiD	Escherichia coli O157:H7 str. TW14359 strain=TW14359
ECSP_RS00200	CaiE	Escherichia coli O157:H7 str. TW14359 strain=TW14359
ctg1_32	CaiC	Shigella flexneri 2002017 strain=2002017
ctg1_35	CaiT	Shigella flexneri 2002017 strain=2002017
ctg1_34	CaiA	Shigella flexneri 2002017 strain=2002017
ctg1_33	CaiB	Shigella flexneri 2002017 strain=2002017
ctg1_31	CaiD	Shigella flexneri 2002017 strain=2002017
ctg1_30	CaiE	Shigella flexneri 2002017 strain=2002017
BWG_RS00195	CaiC	Escherichia coli BW2952 strain=K-12 substr. BW2952
BWG_RS00210	CaiT	Escherichia coli BW2952 strain=K-12 substr. BW2952
BWG_RS00205	CaiA	Escherichia coli BW2952 strain=K-12 substr. BW2952
BWG_RS00200	CaiB	Escherichia coli BW2952 strain=K-12 substr. BW2952
BWG_RS00190	CaiD	Escherichia coli BW2952 strain=K-12 substr. BW2952
BWG_RS00185	CaiE	Escherichia coli BW2952 strain=K-12 substr. BW2952
ECD_RS00215	CaiC	Escherichia coli BL21(DE3) strain=BL21(DE3)
ECD_RS00230	CaiT	Escherichia coli BL21(DE3) strain=BL21(DE3)
ECD_RS00225	CaiA	Escherichia coli BL21(DE3) strain=BL21(DE3)
ECD_RS00210	CaiD	Escherichia coli BL21(DE3) strain=BL21(DE3)
ECD_RS00205	CaiE	Escherichia coli BL21(DE3) strain=BL21(DE3)
ECDH1_RS18940	CaiC	Escherichia coli DH1 strain=DH1
ECDH1_RS18925	CaiT	Escherichia coli DH1 strain=DH1
ECDH1_RS18930	CaiA	Escherichia coli DH1 strain=DH1
ECDH1_RS18935	CaiB	Escherichia coli DH1 strain=DH1
ECDH1_RS18945	CaiD	Escherichia coli DH1 strain=DH1
ECDH1_RS18950	CaiE	Escherichia coli DH1 strain=DH1
ECBD_RS18655	CaiC	Escherichia coli BL21-Gold(DE3)pLysS AG strain=BL21-Gold(DE3)pLysS AG
ECBD_RS18640	CaiT	Escherichia coli BL21-Gold(DE3)pLysS AG strain=BL21-Gold(DE3)pLysS AG
ECBD_RS18645	CaiA	Escherichia coli BL21-Gold(DE3)pLysS AG strain=BL21-Gold(DE3)pLysS AG
ECBD_RS18660	CaiD	Escherichia coli BL21-Gold(DE3)pLysS AG strain=BL21-Gold(DE3)pLysS AG
ECBD_RS18665	CaiE	Escherichia coli BL21-Gold(DE3)pLysS AG strain=BL21-Gold(DE3)pLysS AG
G2583_RS00205	CaiC	Escherichia coli O55:H7 str. CB9615 strain=CB9615
G2583_RS00220	CaiT	Escherichia coli O55:H7 str. CB9615 strain=CB9615
G2583_RS00215	CaiA	Escherichia coli O55:H7 str. CB9615 strain=CB9615
G2583_RS00210	CaiB	Escherichia coli O55:H7 str. CB9615 strain=CB9615
G2583_RS00200	CaiD	Escherichia coli O55:H7 str. CB9615 strain=CB9615
G2583_RS00195	CaiE	Escherichia coli O55:H7 str. CB9615 strain=CB9615
ECOK1_RS00215	CaiC	Escherichia coli IHE3034 strain=IHE3034
ECOK1_RS00230	CaiT	Escherichia coli IHE3034 strain=IHE3034
ECOK1_RS00225	CaiA	Escherichia coli IHE3034 strain=IHE3034
ECOK1_RS00220	CaiB	Escherichia coli IHE3034 strain=IHE3034
ECOK1_RS00210	CaiD	Escherichia coli IHE3034 strain=IHE3034
ECOK1_RS00205	CaiE	Escherichia coli IHE3034 strain=IHE3034
EFER_RS00475	CaiC	Escherichia fergusonii ATCC 35469 strain=ATCC 35469T
EFER_RS00490	CaiT	Escherichia fergusonii ATCC 35469 strain=ATCC 35469T
EFER_RS00485	CaiA	Escherichia fergusonii ATCC 35469 strain=ATCC 35469T
EFER_RS00480	CaiB	Escherichia fergusonii ATCC 35469 strain=ATCC 35469T
EFER_RS00470	CaiD	Escherichia fergusonii ATCC 35469 strain=ATCC 35469T
EFER_RS00465	CaiE	Escherichia fergusonii ATCC 35469 strain=ATCC 35469T
EC55989_RS00195	CaiC	Escherichia coli 55989 strain=55989
EC55989_RS00210	CaiT	Escherichia coli 55989 strain=55989
EC55989_RS00205	CaiA	Escherichia coli 55989 strain=55989
EC55989_RS00200	CaiB	Escherichia coli 55989 strain=55989
EC55989_RS00190	CaiD	Escherichia coli 55989 strain=55989
EC55989_RS00185	CaiE	Escherichia coli 55989 strain=55989
ECIAI1_RS00195	CaiC	Escherichia coli IAI1 strain=IAI1
ECIAI1_RS00210	CaiT	Escherichia coli IAI1 strain=IAI1
ECIAI1_RS00205	CaiA	Escherichia coli IAI1 strain=IAI1
ECIAI1_RS00200	CaiB	Escherichia coli IAI1 strain=IAI1
ECIAI1_RS00190	CaiD	Escherichia coli IAI1 strain=IAI1
ECIAI1_RS00185	CaiE	Escherichia coli IAI1 strain=IAI1
ECS88_RS01050	CaiC	Escherichia coli S88 strain=S88
ECS88_RS01065	CaiT	Escherichia coli S88 strain=S88
ECS88_RS01060	CaiA	Escherichia coli S88 strain=S88
ECS88_RS01055	CaiB	Escherichia coli S88 strain=S88
ECS88_RS01045	CaiD	Escherichia coli S88 strain=S88
ECS88_RS01040	CaiE	Escherichia coli S88 strain=S88
ECIAI39_RS00200	CaiC	Escherichia coli IAI39 strain=IAI39
ECIAI39_RS00215	CaiT	Escherichia coli IAI39 strain=IAI39
ECIAI39_RS00210	CaiA	Escherichia coli IAI39 strain=IAI39
ECIAI39_RS00205	CaiB	Escherichia coli IAI39 strain=IAI39
ECIAI39_RS00195	CaiD	Escherichia coli IAI39 strain=IAI39
ECIAI39_RS00190	CaiE	Escherichia coli IAI39 strain=IAI39
E2348C_RS00200	CaiC	Escherichia coli O127:H6 str. E2348/69 strain=E2348/69
E2348C_RS00215	CaiT	Escherichia coli O127:H6 str. E2348/69 strain=E2348/69
E2348C_RS00210	CaiA	Escherichia coli O127:H6 str. E2348/69 strain=E2348/69
E2348C_RS00205	CaiB	Escherichia coli O127:H6 str. E2348/69 strain=E2348/69
E2348C_RS00195	CaiD	Escherichia coli O127:H6 str. E2348/69 strain=E2348/69
E2348C_RS00190	CaiE	Escherichia coli O127:H6 str. E2348/69 strain=E2348/69
SSPA_RS00355	CaiC	Salmonella enterica subsp. enterica serovar Paratyphi A str. AKU_12601 strain=AKU_12601
SSPA_RS00370	CaiT	Salmonella enterica subsp. enterica serovar Paratyphi A str. AKU_12601 strain=AKU_12601
SSPA_RS00365	CaiA	Salmonella enterica subsp. enterica serovar Paratyphi A str. AKU_12601 strain=AKU_12601
SSPA_RS00360	CaiB	Salmonella enterica subsp. enterica serovar Paratyphi A str. AKU_12601 strain=AKU_12601
SSPA_RS00350	CaiD	Salmonella enterica subsp. enterica serovar Paratyphi A str. AKU_12601 strain=AKU_12601
SSPA_RS00345	CaiE	Salmonella enterica subsp. enterica serovar Paratyphi A str. AKU_12601 strain=AKU_12601
STMMW_RS00360	CaiC	Salmonella enterica subsp. enterica serovar Typhimurium str. D23580 strain=D23580
STMMW_RS00375	CaiT	Salmonella enterica subsp. enterica serovar Typhimurium str. D23580 strain=D23580
STMMW_RS00370	CaiA	Salmonella enterica subsp. enterica serovar Typhimurium str. D23580 strain=D23580
STMMW_RS00365	CaiB	Salmonella enterica subsp. enterica serovar Typhimurium str. D23580 strain=D23580
STMMW_RS00355	CaiD	Salmonella enterica subsp. enterica serovar Typhimurium str. D23580 strain=D23580
STMMW_RS00350	CaiE	Salmonella enterica subsp. enterica serovar Typhimurium str. D23580 strain=D23580
EC042_RS00235	CaiC	Escherichia coli 042 strain=042
EC042_RS00250	CaiT	Escherichia coli 042 strain=042
EC042_RS00245	CaiA	Escherichia coli 042 strain=042
EC042_RS00240	CaiB	Escherichia coli 042 strain=042
EC042_RS00230	CaiD	Escherichia coli 042 strain=042
EC042_RS00225	CaiE	Escherichia coli 042 strain=042
PMI_RS13090	CaiC	Proteus mirabilis HI4320 strain=HI4320
PMI_RS13075	CaiT	Proteus mirabilis HI4320 strain=HI4320
PMI_RS13080	CaiA	Proteus mirabilis HI4320 strain=HI4320
PMI_RS13085	CaiB	Proteus mirabilis HI4320 strain=HI4320
PMI_RS13095	CaiD	Proteus mirabilis HI4320 strain=HI4320
PMI_RS13100	CaiE	Proteus mirabilis HI4320 strain=HI4320
ECO26_RS00200	CaiC	Escherichia coli O26:H11 str. 11368 strain=11368
ECO26_RS00215	CaiT	Escherichia coli O26:H11 str. 11368 strain=11368
ECO26_RS00210	CaiA	Escherichia coli O26:H11 str. 11368 strain=11368
ECO26_RS00205	CaiB	Escherichia coli O26:H11 str. 11368 strain=11368
ECO26_RS00195	CaiD	Escherichia coli O26:H11 str. 11368 strain=11368
ECO26_RS00190	CaiE	Escherichia coli O26:H11 str. 11368 strain=11368
ECABU_RS00210	CaiC	Escherichia coli ABU 83972 strain=ABU 83972
ECABU_RS00225	CaiT	Escherichia coli ABU 83972 strain=ABU 83972
ECABU_RS00220	CaiA	Escherichia coli ABU 83972 strain=ABU 83972
ECABU_RS00215	CaiB	Escherichia coli ABU 83972 strain=ABU 83972
ECABU_RS00205	CaiD	Escherichia coli ABU 83972 strain=ABU 83972
ECABU_RS00200	CaiE	Escherichia coli ABU 83972 strain=ABU 83972
UM146_RS23820	CaiC	Escherichia coli UM146 strain=UM146
UM146_RS23835	CaiT	Escherichia coli UM146 strain=UM146
UM146_RS23830	CaiA	Escherichia coli UM146 strain=UM146
UM146_RS23825	CaiB	Escherichia coli UM146 strain=UM146
UM146_RS23815	CaiD	Escherichia coli UM146 strain=UM146
UM146_RS23810	CaiE	Escherichia coli UM146 strain=UM146
ENTCL_RS12330	CaiC
ENTCL_RS12315	CaiT
ENTCL_RS12320	CaiA
ENTCL_RS12325	CaiB
ENTCL_RS12335	CaiD
ENTCL_RS12340	CaiE
ECE110019_RS01150	CaiC	Escherichia coli E110019 strain=E110019
ECE110019_RS01165	CaiT	Escherichia coli E110019 strain=E110019
ECE110019_RS01160	CaiA	Escherichia coli E110019 strain=E110019
ECE110019_RS01155	CaiB	Escherichia coli E110019 strain=E110019
ECE110019_RS01145	CaiD	Escherichia coli E110019 strain=E110019
ECE110019_RS01140	CaiE	Escherichia coli E110019 strain=E110019
NRG857_RS00180	CaiC	Escherichia coli O83:H1 str. NRG 857C strain=NRG 857C
NRG857_RS00195	CaiT	Escherichia coli O83:H1 str. NRG 857C strain=NRG 857C
NRG857_RS00190	CaiA	Escherichia coli O83:H1 str. NRG 857C strain=NRG 857C
NRG857_RS00185	CaiB	Escherichia coli O83:H1 str. NRG 857C strain=NRG 857C
NRG857_RS00175	CaiD	Escherichia coli O83:H1 str. NRG 857C strain=NRG 857C
NRG857_RS00170	CaiE	Escherichia coli O83:H1 str. NRG 857C strain=NRG 857C
ECW_RS00200	CaiC	Escherichia coli W strain=W
ECW_RS00215	CaiT	Escherichia coli W strain=W
ECW_RS00210	CaiA	Escherichia coli W strain=W
ECW_RS00205	CaiB	Escherichia coli W strain=W
ECW_RS00195	CaiD	Escherichia coli W strain=W
ECW_RS00190	CaiE	Escherichia coli W strain=W
STM474_RS00360	CaiC	Salmonella enterica subsp. enterica serovar Typhimurium str. ST4/74 strain=ST4/74
STM474_RS00375	CaiT	Salmonella enterica subsp. enterica serovar Typhimurium str. ST4/74 strain=ST4/74
STM474_RS00370	CaiA	Salmonella enterica subsp. enterica serovar Typhimurium str. ST4/74 strain=ST4/74
STM474_RS00355	CaiD	Salmonella enterica subsp. enterica serovar Typhimurium str. ST4/74 strain=ST4/74
STM474_RS00350	CaiE	Salmonella enterica subsp. enterica serovar Typhimurium str. ST4/74 strain=ST4/74
QX44_RS21690	CaiC	Salmonella enterica subsp. enterica serovar Montevideo str. 507440-20 strain=507440-20
QX44_RS21705	CaiT	Salmonella enterica subsp. enterica serovar Montevideo str. 507440-20 strain=507440-20
QX44_RS21700	CaiA	Salmonella enterica subsp. enterica serovar Montevideo str. 507440-20 strain=507440-20
QX44_RS21695	CaiB	Salmonella enterica subsp. enterica serovar Montevideo str. 507440-20 strain=507440-20
QX44_RS21685	CaiD	Salmonella enterica subsp. enterica serovar Montevideo str. 507440-20 strain=507440-20
QX44_RS21680	CaiE	Salmonella enterica subsp. enterica serovar Montevideo str. 507440-20 strain=507440-20
STY_RS00365	CaiC	Salmonella enterica subsp. enterica serovar Typhi str. CT18 strain=CT18
STY_RS00380	CaiT	Salmonella enterica subsp. enterica serovar Typhi str. CT18 strain=CT18
STY_RS00375	CaiA	Salmonella enterica subsp. enterica serovar Typhi str. CT18 strain=CT18
STY_RS00370	CaiB	Salmonella enterica subsp. enterica serovar Typhi str. CT18 strain=CT18
STY_RS00360	CaiD	Salmonella enterica subsp. enterica serovar Typhi str. CT18 strain=CT18
STY_RS00355	CaiE	Salmonella enterica subsp. enterica serovar Typhi str. CT18 strain=CT18
ETEC_RS00205	CaiC	Escherichia coli ETEC H10407 strain=ETEC H10407
ETEC_RS00220	CaiT	Escherichia coli ETEC H10407 strain=ETEC H10407
ETEC_RS00215	CaiA	Escherichia coli ETEC H10407 strain=ETEC H10407
ETEC_RS00210	CaiB	Escherichia coli ETEC H10407 strain=ETEC H10407
ETEC_RS00200	CaiD	Escherichia coli ETEC H10407 strain=ETEC H10407
ETEC_RS00195	CaiE	Escherichia coli ETEC H10407 strain=ETEC H10407
SL1344_RS00360	CaiC	Salmonella enterica subsp. enterica serovar Typhimurium str. SL1344 strain=SL1344
SL1344_RS00375	CaiT	Salmonella enterica subsp. enterica serovar Typhimurium str. SL1344 strain=SL1344
SL1344_RS00370	CaiA	Salmonella enterica subsp. enterica serovar Typhimurium str. SL1344 strain=SL1344
SL1344_RS00355	CaiD	Salmonella enterica subsp. enterica serovar Typhimurium str. SL1344 strain=SL1344
SL1344_RS00350	CaiE	Salmonella enterica subsp. enterica serovar Typhimurium str. SL1344 strain=SL1344
UMNK88_RS00200	CaiC	Escherichia coli UMNK88 strain=UMNK88
UMNK88_RS00215	CaiT	Escherichia coli UMNK88 strain=UMNK88
UMNK88_RS00210	CaiA	Escherichia coli UMNK88 strain=UMNK88
UMNK88_RS00205	CaiB	Escherichia coli UMNK88 strain=UMNK88
UMNK88_RS00195	CaiD	Escherichia coli UMNK88 strain=UMNK88
UMNK88_RS00190	CaiE	Escherichia coli UMNK88 strain=UMNK88
STMUK_RS00360	CaiC	Salmonella enterica subsp. enterica serovar Typhimurium str. UK-1 strain=UK-1
STMUK_RS00375	CaiT	Salmonella enterica subsp. enterica serovar Typhimurium str. UK-1 strain=UK-1
STMUK_RS00370	CaiA	Salmonella enterica subsp. enterica serovar Typhimurium str. UK-1 strain=UK-1
STMUK_RS00365	CaiB	Salmonella enterica subsp. enterica serovar Typhimurium str. UK-1 strain=UK-1
STMUK_RS00355	CaiD	Salmonella enterica subsp. enterica serovar Typhimurium str. UK-1 strain=UK-1
STMUK_RS00350	CaiE	Salmonella enterica subsp. enterica serovar Typhimurium str. UK-1 strain=UK-1
PPECC33_RS00220	CaiC	Escherichia coli PCN033 strain=PCN033
PPECC33_RS00235	CaiT	Escherichia coli PCN033 strain=PCN033
PPECC33_RS00230	CaiA	Escherichia coli PCN033 strain=PCN033
PPECC33_RS00225	CaiB	Escherichia coli PCN033 strain=PCN033
PPECC33_RS00215	CaiD	Escherichia coli PCN033 strain=PCN033
PPECC33_RS00210	CaiE	Escherichia coli PCN033 strain=PCN033
CE10_RS00225	CaiC	Escherichia coli O7:K1 str. CE10 strain=CE10
CE10_RS00240	CaiT	Escherichia coli O7:K1 str. CE10 strain=CE10
CE10_RS00235	CaiA	Escherichia coli O7:K1 str. CE10 strain=CE10
CE10_RS00230	CaiB	Escherichia coli O7:K1 str. CE10 strain=CE10
CE10_RS00220	CaiD	Escherichia coli O7:K1 str. CE10 strain=CE10
CE10_RS00215	CaiE	Escherichia coli O7:K1 str. CE10 strain=CE10
I02_RS00210	CaiC	Escherichia coli str. clone D i2 strain=clone D i2
I02_RS00225	CaiT	Escherichia coli str. clone D i2 strain=clone D i2
I02_RS00220	CaiA	Escherichia coli str. clone D i2 strain=clone D i2
I02_RS00215	CaiB	Escherichia coli str. clone D i2 strain=clone D i2
I02_RS00205	CaiD	Escherichia coli str. clone D i2 strain=clone D i2
I02_RS00200	CaiE	Escherichia coli str. clone D i2 strain=clone D i2
I14_RS00210	CaiC	Escherichia coli str. clone D i14 strain=clone D i14
I14_RS00225	CaiT	Escherichia coli str. clone D i14 strain=clone D i14
I14_RS00220	CaiA	Escherichia coli str. clone D i14 strain=clone D i14
I14_RS00215	CaiB	Escherichia coli str. clone D i14 strain=clone D i14
I14_RS00205	CaiD	Escherichia coli str. clone D i14 strain=clone D i14
I14_RS00200	CaiE	Escherichia coli str. clone D i14 strain=clone D i14
SEEM42N_RS19350	CaiC	Salmonella enterica subsp. enterica serovar Montevideo str. 42N strain=42N
SEEM42N_RS19335	CaiT	Salmonella enterica subsp. enterica serovar Montevideo str. 42N strain=42N
SEEM42N_RS19340	CaiA	Salmonella enterica subsp. enterica serovar Montevideo str. 42N strain=42N
SEEM42N_RS19345	CaiB	Salmonella enterica subsp. enterica serovar Montevideo str. 42N strain=42N
SEEM42N_RS19355	CaiD	Salmonella enterica subsp. enterica serovar Montevideo str. 42N strain=42N
SEEM42N_RS19360	CaiE	Salmonella enterica subsp. enterica serovar Montevideo str. 42N strain=42N
SEEPO729_RS18585	CaiC	Salmonella enterica subsp. enterica serovar Pomona str. ATCC 10729 strain=ATCC 10729
SEEPO729_RS18570	CaiT	Salmonella enterica subsp. enterica serovar Pomona str. ATCC 10729 strain=ATCC 10729
SEEPO729_RS18575	CaiA	Salmonella enterica subsp. enterica serovar Pomona str. ATCC 10729 strain=ATCC 10729
SEEPO729_RS18580	CaiB	Salmonella enterica subsp. enterica serovar Pomona str. ATCC 10729 strain=ATCC 10729
SEEPO729_RS18590	CaiD	Salmonella enterica subsp. enterica serovar Pomona str. ATCC 10729 strain=ATCC 10729
SEEPO729_RS18595	CaiE	Salmonella enterica subsp. enterica serovar Pomona str. ATCC 10729 strain=ATCC 10729
ECO55CA74_RS00205	CaiC	Escherichia coli O55:H7 str. RM12579 strain=RM12579
ECO55CA74_RS00220	CaiT	Escherichia coli O55:H7 str. RM12579 strain=RM12579
ECO55CA74_RS00215	CaiA	Escherichia coli O55:H7 str. RM12579 strain=RM12579
ECO55CA74_RS00210	CaiB	Escherichia coli O55:H7 str. RM12579 strain=RM12579
ECO55CA74_RS00200	CaiD	Escherichia coli O55:H7 str. RM12579 strain=RM12579
ECO55CA74_RS00195	CaiE	Escherichia coli O55:H7 str. RM12579 strain=RM12579
STBHUCCB_RS00355	CaiC	Salmonella enterica subsp. enterica serovar Typhi str. P-stx-12 strain=P-stx-12
STBHUCCB_RS00370	CaiT	Salmonella enterica subsp. enterica serovar Typhi str. P-stx-12 strain=P-stx-12
STBHUCCB_RS00365	CaiA	Salmonella enterica subsp. enterica serovar Typhi str. P-stx-12 strain=P-stx-12
STBHUCCB_RS00360	CaiB	Salmonella enterica subsp. enterica serovar Typhi str. P-stx-12 strain=P-stx-12
STBHUCCB_RS00350	CaiD	Salmonella enterica subsp. enterica serovar Typhi str. P-stx-12 strain=P-stx-12
STBHUCCB_RS00345	CaiE	Salmonella enterica subsp. enterica serovar Typhi str. P-stx-12 strain=P-stx-12
UMN798_RS00360	CaiC	Salmonella enterica subsp. enterica serovar Typhimurium str. 798 strain=798
UMN798_RS00375	CaiT	Salmonella enterica subsp. enterica serovar Typhimurium str. 798 strain=798
UMN798_RS00370	CaiA	Salmonella enterica subsp. enterica serovar Typhimurium str. 798 strain=798
UMN798_RS00365	CaiB	Salmonella enterica subsp. enterica serovar Typhimurium str. 798 strain=798
UMN798_RS00355	CaiD	Salmonella enterica subsp. enterica serovar Typhimurium str. 798 strain=798
UMN798_RS00350	CaiE	Salmonella enterica subsp. enterica serovar Typhimurium str. 798 strain=798
SBG_RS00290	CaiC	Salmonella bongori NCTC 12419 strain=NCTC 12419
SBG_RS00305	CaiT	Salmonella bongori NCTC 12419 strain=NCTC 12419
SBG_RS00300	CaiA	Salmonella bongori NCTC 12419 strain=NCTC 12419
SBG_RS00295	CaiB	Salmonella bongori NCTC 12419 strain=NCTC 12419
SBG_RS00285	CaiD	Salmonella bongori NCTC 12419 strain=NCTC 12419
SBG_RS00280	CaiE	Salmonella bongori NCTC 12419 strain=NCTC 12419
KO11_RS00200	CaiC	Escherichia coli KO11FL strain=KO11FL
KO11_RS00215	CaiT	Escherichia coli KO11FL strain=KO11FL
KO11_RS00210	CaiA	Escherichia coli KO11FL strain=KO11FL
KO11_RS00205	CaiB	Escherichia coli KO11FL strain=KO11FL
KO11_RS00195	CaiD	Escherichia coli KO11FL strain=KO11FL
KO11_RS00190	CaiE	Escherichia coli KO11FL strain=KO11FL
WFL_RS00200	CaiC	Escherichia coli W strain=W
WFL_RS00215	CaiT	Escherichia coli W strain=W
WFL_RS00210	CaiA	Escherichia coli W strain=W
WFL_RS00205	CaiB	Escherichia coli W strain=W
WFL_RS00195	CaiD	Escherichia coli W strain=W
WFL_RS00190	CaiE	Escherichia coli W strain=W
SU5_RS03850	CaiC	Salmonella enterica subsp. enterica serovar Heidelberg str. B182 strain=B182
SU5_RS03865	CaiT	Salmonella enterica subsp. enterica serovar Heidelberg str. B182 strain=B182
SU5_RS03860	CaiA	Salmonella enterica subsp. enterica serovar Heidelberg str. B182 strain=B182
SU5_RS03855	CaiB	Salmonella enterica subsp. enterica serovar Heidelberg str. B182 strain=B182
SU5_RS03845	CaiD	Salmonella enterica subsp. enterica serovar Heidelberg str. B182 strain=B182
SU5_RS03840	CaiE	Salmonella enterica subsp. enterica serovar Heidelberg str. B182 strain=B182
CDCO157_RS00205	CaiC	Escherichia coli Xuzhou21 strain=Xuzhou21
CDCO157_RS00220	CaiT	Escherichia coli Xuzhou21 strain=Xuzhou21
CDCO157_RS00215	CaiA	Escherichia coli Xuzhou21 strain=Xuzhou21
CDCO157_RS00210	CaiB	Escherichia coli Xuzhou21 strain=Xuzhou21
CDCO157_RS00200	CaiD	Escherichia coli Xuzhou21 strain=Xuzhou21
CDCO157_RS00195	CaiE	Escherichia coli Xuzhou21 strain=Xuzhou21
EBL_RS16050	CaiC	Shimwellia blattae DSM 4481 = NBRC 105725 strain=DSM 4481
EBL_RS16035	CaiT	Shimwellia blattae DSM 4481 = NBRC 105725 strain=DSM 4481
EBL_RS16040	CaiA	Shimwellia blattae DSM 4481 = NBRC 105725 strain=DSM 4481
EBL_RS16045	CaiB	Shimwellia blattae DSM 4481 = NBRC 105725 strain=DSM 4481
EBL_RS16055	CaiD	Shimwellia blattae DSM 4481 = NBRC 105725 strain=DSM 4481
EBL_RS16060	CaiE	Shimwellia blattae DSM 4481 = NBRC 105725 strain=DSM 4481
ECDH1ME8569_RS00195	CaiC	Escherichia coli DH1 strain=DH1
ECDH1ME8569_RS00210	CaiT	Escherichia coli DH1 strain=DH1
ECDH1ME8569_RS00205	CaiA	Escherichia coli DH1 strain=DH1
ECDH1ME8569_RS00200	CaiB	Escherichia coli DH1 strain=DH1
ECDH1ME8569_RS00190	CaiD	Escherichia coli DH1 strain=DH1
ECDH1ME8569_RS00185	CaiE	Escherichia coli DH1 strain=DH1
F3X76_RS19630	CaiC	Salmonella enterica subsp. enterica serovar Newport str. Levine 1 strain=Levine 1
F3X76_RS19615	CaiT	Salmonella enterica subsp. enterica serovar Newport str. Levine 1 strain=Levine 1
F3X76_RS19620	CaiA	Salmonella enterica subsp. enterica serovar Newport str. Levine 1 strain=Levine 1
F3X76_RS19625	CaiB	Salmonella enterica subsp. enterica serovar Newport str. Levine 1 strain=Levine 1
F3X76_RS19635	CaiD	Salmonella enterica subsp. enterica serovar Newport str. Levine 1 strain=Levine 1
F3X76_RS19640	CaiE	Salmonella enterica subsp. enterica serovar Newport str. Levine 1 strain=Levine 1
F3X60_RS19950	CaiC	Salmonella enterica subsp. enterica serovar Newport str. Levine 15 strain=Levine 15
F3X60_RS19935	CaiT	Salmonella enterica subsp. enterica serovar Newport str. Levine 15 strain=Levine 15
F3X60_RS19940	CaiA	Salmonella enterica subsp. enterica serovar Newport str. Levine 15 strain=Levine 15
F3X60_RS19945	CaiB	Salmonella enterica subsp. enterica serovar Newport str. Levine 15 strain=Levine 15
F3X60_RS19955	CaiD	Salmonella enterica subsp. enterica serovar Newport str. Levine 15 strain=Levine 15
F3X60_RS19960	CaiE	Salmonella enterica subsp. enterica serovar Newport str. Levine 15 strain=Levine 15
SEEN550_RS19705	CaiC	Salmonella enterica subsp. enterica serovar Newport str. CVM 21550 strain=CVM 21550
SEEN550_RS19690	CaiT	Salmonella enterica subsp. enterica serovar Newport str. CVM 21550 strain=CVM 21550
SEEN550_RS19695	CaiA	Salmonella enterica subsp. enterica serovar Newport str. CVM 21550 strain=CVM 21550
SEEN550_RS19700	CaiB	Salmonella enterica subsp. enterica serovar Newport str. CVM 21550 strain=CVM 21550
SEEN550_RS19710	CaiD	Salmonella enterica subsp. enterica serovar Newport str. CVM 21550 strain=CVM 21550
SEEN550_RS19715	CaiE	Salmonella enterica subsp. enterica serovar Newport str. CVM 21550 strain=CVM 21550
SEEN513_RS16660	CaiC	Salmonella enterica subsp. enterica serovar Newport str. CVM 22513 strain=CVM 22513
SEEN513_RS16645	CaiT	Salmonella enterica subsp. enterica serovar Newport str. CVM 22513 strain=CVM 22513
SEEN513_RS16650	CaiA	Salmonella enterica subsp. enterica serovar Newport str. CVM 22513 strain=CVM 22513
SEEN513_RS16655	CaiB	Salmonella enterica subsp. enterica serovar Newport str. CVM 22513 strain=CVM 22513
SEEN513_RS16665	CaiD	Salmonella enterica subsp. enterica serovar Newport str. CVM 22513 strain=CVM 22513
SEEN513_RS16670	CaiE	Salmonella enterica subsp. enterica serovar Newport str. CVM 22513 strain=CVM 22513
SEEN538_RS19920	CaiC	Salmonella enterica subsp. enterica serovar Newport str. CVM 21538 strain=CVM 21538
SEEN538_RS19905	CaiT	Salmonella enterica subsp. enterica serovar Newport str. CVM 21538 strain=CVM 21538
SEEN538_RS19910	CaiA	Salmonella enterica subsp. enterica serovar Newport str. CVM 21538 strain=CVM 21538
SEEN538_RS19915	CaiB	Salmonella enterica subsp. enterica serovar Newport str. CVM 21538 strain=CVM 21538
SEEN538_RS19925	CaiD	Salmonella enterica subsp. enterica serovar Newport str. CVM 21538 strain=CVM 21538
SEEN538_RS19930	CaiE	Salmonella enterica subsp. enterica serovar Newport str. CVM 21538 strain=CVM 21538
SEEN425_RS24050	CaiC	Salmonella enterica subsp. enterica serovar Newport str. CVM 22425 strain=CVM 22425
SEEN425_RS24065	CaiT	Salmonella enterica subsp. enterica serovar Newport str. CVM 22425 strain=CVM 22425
SEEN425_RS24060	CaiA	Salmonella enterica subsp. enterica serovar Newport str. CVM 22425 strain=CVM 22425
SEEN425_RS24055	CaiB	Salmonella enterica subsp. enterica serovar Newport str. CVM 22425 strain=CVM 22425
SEEN425_RS24045	CaiD	Salmonella enterica subsp. enterica serovar Newport str. CVM 22425 strain=CVM 22425
SEEN425_RS24040	CaiE	Salmonella enterica subsp. enterica serovar Newport str. CVM 22425 strain=CVM 22425
SEEN486_RS09720	CaiC	Salmonella enterica subsp. enterica serovar Newport str. CVM N18486 strain=CVM N18486
SEEN486_RS09735	CaiT	Salmonella enterica subsp. enterica serovar Newport str. CVM N18486 strain=CVM N18486
SEEN486_RS09730	CaiA	Salmonella enterica subsp. enterica serovar Newport str. CVM N18486 strain=CVM N18486
SEEN486_RS09725	CaiB	Salmonella enterica subsp. enterica serovar Newport str. CVM N18486 strain=CVM N18486
SEEN486_RS09715	CaiD	Salmonella enterica subsp. enterica serovar Newport str. CVM N18486 strain=CVM N18486
SEEN486_RS09710	CaiE	Salmonella enterica subsp. enterica serovar Newport str. CVM N18486 strain=CVM N18486
SEEN543_RS13520	CaiC	Salmonella enterica subsp. enterica serovar Newport str. CVM N1543 strain=CVM N1543
SEEN543_RS13535	CaiT	Salmonella enterica subsp. enterica serovar Newport str. CVM N1543 strain=CVM N1543
SEEN543_RS13530	CaiA	Salmonella enterica subsp. enterica serovar Newport str. CVM N1543 strain=CVM N1543
SEEN543_RS13525	CaiB	Salmonella enterica subsp. enterica serovar Newport str. CVM N1543 strain=CVM N1543
SEEN543_RS13515	CaiD	Salmonella enterica subsp. enterica serovar Newport str. CVM N1543 strain=CVM N1543
SEEN543_RS13510	CaiE	Salmonella enterica subsp. enterica serovar Newport str. CVM N1543 strain=CVM N1543
SEEN462_RS22435	CaiC	Salmonella enterica subsp. enterica serovar Newport str. CVM 22462 strain=CVM 22462
SEEN462_RS22450	CaiT	Salmonella enterica subsp. enterica serovar Newport str. CVM 22462 strain=CVM 22462
SEEN462_RS22445	CaiA	Salmonella enterica subsp. enterica serovar Newport str. CVM 22462 strain=CVM 22462
SEEN462_RS22440	CaiB	Salmonella enterica subsp. enterica serovar Newport str. CVM 22462 strain=CVM 22462
SEEN462_RS22430	CaiD	Salmonella enterica subsp. enterica serovar Newport str. CVM 22462 strain=CVM 22462
SEEN462_RS22425	CaiE	Salmonella enterica subsp. enterica serovar Newport str. CVM 22462 strain=CVM 22462
SEEE1427_RS08090	CaiC	Salmonella enterica subsp. enterica serovar Enteritidis str. 77-1427 strain=77-1427
SEEE1427_RS08105	CaiT	Salmonella enterica subsp. enterica serovar Enteritidis str. 77-1427 strain=77-1427
SEEE1427_RS08100	CaiA	Salmonella enterica subsp. enterica serovar Enteritidis str. 77-1427 strain=77-1427
SEEE1427_RS08095	CaiB	Salmonella enterica subsp. enterica serovar Enteritidis str. 77-1427 strain=77-1427
SEEE1427_RS08085	CaiD	Salmonella enterica subsp. enterica serovar Enteritidis str. 77-1427 strain=77-1427
SEEE1427_RS08080	CaiE	Salmonella enterica subsp. enterica serovar Enteritidis str. 77-1427 strain=77-1427
LF82_RS00195	CaiC	Escherichia coli LF82 strain=LF82
LF82_RS00210	CaiT	Escherichia coli LF82 strain=LF82
LF82_RS00205	CaiA	Escherichia coli LF82 strain=LF82
LF82_RS00200	CaiB	Escherichia coli LF82 strain=LF82
LF82_RS00190	CaiD	Escherichia coli LF82 strain=LF82
LF82_RS00185	CaiE	Escherichia coli LF82 strain=LF82
EC958_RS00210	CaiC	Escherichia coli O25b:H4-ST131 strain=EC958
EC958_RS00225	CaiT	Escherichia coli O25b:H4-ST131 strain=EC958
EC958_RS00220	CaiA	Escherichia coli O25b:H4-ST131 strain=EC958
EC958_RS00215	CaiB	Escherichia coli O25b:H4-ST131 strain=EC958
EC958_RS00205	CaiD	Escherichia coli O25b:H4-ST131 strain=EC958
EC958_RS00200	CaiE	Escherichia coli O25b:H4-ST131 strain=EC958
O3M_RS22135	CaiC	Escherichia coli O104:H4 str. 2009EL-2050 strain=2009EL-2050
O3M_RS22120	CaiT	Escherichia coli O104:H4 str. 2009EL-2050 strain=2009EL-2050
O3M_RS22125	CaiA	Escherichia coli O104:H4 str. 2009EL-2050 strain=2009EL-2050
O3M_RS22130	CaiB	Escherichia coli O104:H4 str. 2009EL-2050 strain=2009EL-2050
O3M_RS22140	CaiD	Escherichia coli O104:H4 str. 2009EL-2050 strain=2009EL-2050
O3M_RS22145	CaiE	Escherichia coli O104:H4 str. 2009EL-2050 strain=2009EL-2050
O3K_RS21545	CaiC	Escherichia coli O104:H4 str. 2011C-3493 strain=2011C-3493
O3K_RS21530	CaiT	Escherichia coli O104:H4 str. 2011C-3493 strain=2011C-3493
O3K_RS21535	CaiA	Escherichia coli O104:H4 str. 2011C-3493 strain=2011C-3493
O3K_RS21540	CaiB	Escherichia coli O104:H4 str. 2011C-3493 strain=2011C-3493
O3K_RS21550	CaiD	Escherichia coli O104:H4 str. 2011C-3493 strain=2011C-3493
O3K_RS21555	CaiE	Escherichia coli O104:H4 str. 2011C-3493 strain=2011C-3493
O3O_RS22520	CaiC	Escherichia coli O104:H4 str. 2009EL-2071 strain=2009EL-2071
O3O_RS22505	CaiT	Escherichia coli O104:H4 str. 2009EL-2071 strain=2009EL-2071
O3O_RS22510	CaiA	Escherichia coli O104:H4 str. 2009EL-2071 strain=2009EL-2071
O3O_RS22515	CaiB	Escherichia coli O104:H4 str. 2009EL-2071 strain=2009EL-2071
O3O_RS22525	CaiD	Escherichia coli O104:H4 str. 2009EL-2071 strain=2009EL-2071
O3O_RS22530	CaiE	Escherichia coli O104:H4 str. 2009EL-2071 strain=2009EL-2071
SEEE0968_RS20255	CaiC	Salmonella enterica subsp. enterica serovar Enteritidis str. CDC_2010K_0968 strain=CDC_2010K_0968
SEEE0968_RS20240	CaiT	Salmonella enterica subsp. enterica serovar Enteritidis str. CDC_2010K_0968 strain=CDC_2010K_0968
SEEE0968_RS20245	CaiA	Salmonella enterica subsp. enterica serovar Enteritidis str. CDC_2010K_0968 strain=CDC_2010K_0968
SEEE0968_RS20250	CaiB	Salmonella enterica subsp. enterica serovar Enteritidis str. CDC_2010K_0968 strain=CDC_2010K_0968
SEEE0968_RS20260	CaiD	Salmonella enterica subsp. enterica serovar Enteritidis str. CDC_2010K_0968 strain=CDC_2010K_0968
SEEE0968_RS20265	CaiE	Salmonella enterica subsp. enterica serovar Enteritidis str. CDC_2010K_0968 strain=CDC_2010K_0968
SEEP9120_RS04515	CaiC	Salmonella enterica subsp. enterica serovar Pullorum str. ATCC 9120 strain=ATCC 9120
SEEP9120_RS04530	CaiT	Salmonella enterica subsp. enterica serovar Pullorum str. ATCC 9120 strain=ATCC 9120
SEEP9120_RS04525	CaiA	Salmonella enterica subsp. enterica serovar Pullorum str. ATCC 9120 strain=ATCC 9120
SEEP9120_RS04520	CaiB	Salmonella enterica subsp. enterica serovar Pullorum str. ATCC 9120 strain=ATCC 9120
SEEP9120_RS04510	CaiD	Salmonella enterica subsp. enterica serovar Pullorum str. ATCC 9120 strain=ATCC 9120
SEEP9120_RS04505	CaiE	Salmonella enterica subsp. enterica serovar Pullorum str. ATCC 9120 strain=ATCC 9120
APECO78_RS03775	CaiC	Escherichia coli APEC O78 strain=APEC O78
APECO78_RS03790	CaiT	Escherichia coli APEC O78 strain=APEC O78
APECO78_RS03785	CaiA	Escherichia coli APEC O78 strain=APEC O78
APECO78_RS03780	CaiB	Escherichia coli APEC O78 strain=APEC O78
APECO78_RS03770	CaiD	Escherichia coli APEC O78 strain=APEC O78
APECO78_RS03765	CaiE	Escherichia coli APEC O78 strain=APEC O78
SEE18569_RS18630	CaiC	Salmonella enterica subsp. enterica serovar Enteritidis str. 18569 strain=18569
SEE18569_RS18615	CaiT	Salmonella enterica subsp. enterica serovar Enteritidis str. 18569 strain=18569
SEE18569_RS18620	CaiA	Salmonella enterica subsp. enterica serovar Enteritidis str. 18569 strain=18569
SEE18569_RS18625	CaiB	Salmonella enterica subsp. enterica serovar Enteritidis str. 18569 strain=18569
SEE18569_RS18635	CaiD	Salmonella enterica subsp. enterica serovar Enteritidis str. 18569 strain=18569
SEE18569_RS18640	CaiE	Salmonella enterica subsp. enterica serovar Enteritidis str. 18569 strain=18569
SEEG9184_RS20565	CaiT	Salmonella enterica subsp. enterica serovar Gallinarum str. 9184 strain=9184
SEEG9184_RS20570	CaiA	Salmonella enterica subsp. enterica serovar Gallinarum str. 9184 strain=9184
SEEG9184_RS20575	CaiB	Salmonella enterica subsp. enterica serovar Gallinarum str. 9184 strain=9184
SEEG9184_RS20585	CaiD	Salmonella enterica subsp. enterica serovar Gallinarum str. 9184 strain=9184
SEEG9184_RS20590	CaiE	Salmonella enterica subsp. enterica serovar Gallinarum str. 9184 strain=9184
ctg1_2057	CaiC	Salmonella enterica subsp. enterica serovar Javiana str. CFSAN001992 strain=CFSAN001992
ctg1_2054	CaiT	Salmonella enterica subsp. enterica serovar Javiana str. CFSAN001992 strain=CFSAN001992
ctg1_2055	CaiA	Salmonella enterica subsp. enterica serovar Javiana str. CFSAN001992 strain=CFSAN001992
ctg1_2056	CaiB	Salmonella enterica subsp. enterica serovar Javiana str. CFSAN001992 strain=CFSAN001992
ctg1_2058	CaiD	Salmonella enterica subsp. enterica serovar Javiana str. CFSAN001992 strain=CFSAN001992
ctg1_2059	CaiE	Salmonella enterica subsp. enterica serovar Javiana str. CFSAN001992 strain=CFSAN001992
TY21A_RS00355	CaiC	Salmonella enterica subsp. enterica serovar Typhi str. Ty21a strain=Ty21a
TY21A_RS00370	CaiT	Salmonella enterica subsp. enterica serovar Typhi str. Ty21a strain=Ty21a
TY21A_RS00365	CaiA	Salmonella enterica subsp. enterica serovar Typhi str. Ty21a strain=Ty21a
TY21A_RS00360	CaiB	Salmonella enterica subsp. enterica serovar Typhi str. Ty21a strain=Ty21a
TY21A_RS00350	CaiD	Salmonella enterica subsp. enterica serovar Typhi str. Ty21a strain=Ty21a
TY21A_RS00345	CaiE	Salmonella enterica subsp. enterica serovar Typhi str. Ty21a strain=Ty21a
CFSAN002069_RS03190	CaiC	Salmonella enterica subsp. enterica serovar Heidelberg str. CFSAN002069 strain=CFSAN002069
CFSAN002069_RS03205	CaiT	Salmonella enterica subsp. enterica serovar Heidelberg str. CFSAN002069 strain=CFSAN002069
CFSAN002069_RS03200	CaiA	Salmonella enterica subsp. enterica serovar Heidelberg str. CFSAN002069 strain=CFSAN002069
CFSAN002069_RS03195	CaiB	Salmonella enterica subsp. enterica serovar Heidelberg str. CFSAN002069 strain=CFSAN002069
CFSAN002069_RS03185	CaiD	Salmonella enterica subsp. enterica serovar Heidelberg str. CFSAN002069 strain=CFSAN002069
CFSAN002069_RS03180	CaiE	Salmonella enterica subsp. enterica serovar Heidelberg str. CFSAN002069 strain=CFSAN002069
SEEH1578_RS08915	CaiC	Salmonella enterica subsp. enterica serovar Heidelberg str. 41578 strain=41578
SEEH1578_RS08930	CaiT	Salmonella enterica subsp. enterica serovar Heidelberg str. 41578 strain=41578
SEEH1578_RS08925	CaiA	Salmonella enterica subsp. enterica serovar Heidelberg str. 41578 strain=41578
SEEH1578_RS08920	CaiB	Salmonella enterica subsp. enterica serovar Heidelberg str. 41578 strain=41578
SEEH1578_RS08910	CaiD	Salmonella enterica subsp. enterica serovar Heidelberg str. 41578 strain=41578
SEEH1578_RS08905	CaiE	Salmonella enterica subsp. enterica serovar Heidelberg str. 41578 strain=41578
CFSAN002050_RS05250	CaiC	Salmonella enterica subsp. enterica serovar Cubana str. CFSAN002050 strain=CFSAN002050
CFSAN002050_RS05265	CaiT	Salmonella enterica subsp. enterica serovar Cubana str. CFSAN002050 strain=CFSAN002050
CFSAN002050_RS05260	CaiA	Salmonella enterica subsp. enterica serovar Cubana str. CFSAN002050 strain=CFSAN002050
CFSAN002050_RS05255	CaiB	Salmonella enterica subsp. enterica serovar Cubana str. CFSAN002050 strain=CFSAN002050
CFSAN002050_RS05245	CaiD	Salmonella enterica subsp. enterica serovar Cubana str. CFSAN002050 strain=CFSAN002050
CFSAN002050_RS05240	CaiE	Salmonella enterica subsp. enterica serovar Cubana str. CFSAN002050 strain=CFSAN002050
CFSAN001921_RS17120	CaiC	Salmonella enterica subsp. enterica serovar Typhimurium var. 5- str. CFSAN001921 strain=CFSAN001921
CFSAN001921_RS17105	CaiT	Salmonella enterica subsp. enterica serovar Typhimurium var. 5- str. CFSAN001921 strain=CFSAN001921
CFSAN001921_RS17110	CaiA	Salmonella enterica subsp. enterica serovar Typhimurium var. 5- str. CFSAN001921 strain=CFSAN001921
CFSAN001921_RS17115	CaiB	Salmonella enterica subsp. enterica serovar Typhimurium var. 5- str. CFSAN001921 strain=CFSAN001921
CFSAN001921_RS17125	CaiD	Salmonella enterica subsp. enterica serovar Typhimurium var. 5- str. CFSAN001921 strain=CFSAN001921
CFSAN001921_RS17130	CaiE	Salmonella enterica subsp. enterica serovar Typhimurium var. 5- str. CFSAN001921 strain=CFSAN001921
SE451236_RS06415	CaiC	Salmonella enterica subsp. enterica serovar 4,
SE451236_RS06430	CaiT	Salmonella enterica subsp. enterica serovar 4,
SE451236_RS06425	CaiA	Salmonella enterica subsp. enterica serovar 4,
SE451236_RS06420	CaiB	Salmonella enterica subsp. enterica serovar 4,
SE451236_RS06410	CaiD	Salmonella enterica subsp. enterica serovar 4,
SE451236_RS06405	CaiE	Salmonella enterica subsp. enterica serovar 4,
A464_RS00285	CaiC	Salmonella bongori N268-08 strain=N268-08
A464_RS00300	CaiT	Salmonella bongori N268-08 strain=N268-08
A464_RS00295	CaiA	Salmonella bongori N268-08 strain=N268-08
A464_RS00290	CaiB	Salmonella bongori N268-08 strain=N268-08
A464_RS00280	CaiD	Salmonella bongori N268-08 strain=N268-08
A464_RS00275	CaiE	Salmonella bongori N268-08 strain=N268-08
SEEB0189_RS19075	CaiC	Salmonella enterica subsp. enterica serovar Bareilly str. CFSAN000189 strain=CFSAN000189
SEEB0189_RS19060	CaiT	Salmonella enterica subsp. enterica serovar Bareilly str. CFSAN000189 strain=CFSAN000189
SEEB0189_RS19065	CaiA	Salmonella enterica subsp. enterica serovar Bareilly str. CFSAN000189 strain=CFSAN000189
SEEB0189_RS19070	CaiB	Salmonella enterica subsp. enterica serovar Bareilly str. CFSAN000189 strain=CFSAN000189
SEEB0189_RS19080	CaiD	Salmonella enterica subsp. enterica serovar Bareilly str. CFSAN000189 strain=CFSAN000189
SEEB0189_RS19085	CaiE	Salmonella enterica subsp. enterica serovar Bareilly str. CFSAN000189 strain=CFSAN000189
SN31241_RS05070	CaiC	Salmonella enterica subsp. enterica serovar Newport str. USMARC-S3124.1 strain=USMARC-S3124.1
SN31241_RS05085	CaiT	Salmonella enterica subsp. enterica serovar Newport str. USMARC-S3124.1 strain=USMARC-S3124.1
SN31241_RS05080	CaiA	Salmonella enterica subsp. enterica serovar Newport str. USMARC-S3124.1 strain=USMARC-S3124.1
SN31241_RS05075	CaiB	Salmonella enterica subsp. enterica serovar Newport str. USMARC-S3124.1 strain=USMARC-S3124.1
SN31241_RS05065	CaiD	Salmonella enterica subsp. enterica serovar Newport str. USMARC-S3124.1 strain=USMARC-S3124.1
SN31241_RS05060	CaiE	Salmonella enterica subsp. enterica serovar Newport str. USMARC-S3124.1 strain=USMARC-S3124.1
BB2000_RS12815	CaiT	Proteus mirabilis BB2000 strain=BB2000
BB2000_RS12820	CaiA	Proteus mirabilis BB2000 strain=BB2000
BB2000_RS12825	CaiB	Proteus mirabilis BB2000 strain=BB2000
BB2000_RS12835	CaiD	Proteus mirabilis BB2000 strain=BB2000
BB2000_RS12840	CaiE	Proteus mirabilis BB2000 strain=BB2000
BB2000_RS12785	CaiC	Proteus mirabilis BB2000 strain=BB2000
BB2000_RS12830	CaiC	Proteus mirabilis BB2000 strain=BB2000
SPUCDC_RS00355	CaiC	Salmonella enterica subsp. enterica serovar Gallinarum/Pullorum str. CDC1983-67 strain=CDC1983-67
SPUCDC_RS00370	CaiT	Salmonella enterica subsp. enterica serovar Gallinarum/Pullorum str. CDC1983-67 strain=CDC1983-67
SPUCDC_RS00365	CaiA	Salmonella enterica subsp. enterica serovar Gallinarum/Pullorum str. CDC1983-67 strain=CDC1983-67
SPUCDC_RS00360	CaiB	Salmonella enterica subsp. enterica serovar Gallinarum/Pullorum str. CDC1983-67 strain=CDC1983-67
SPUCDC_RS00350	CaiD	Salmonella enterica subsp. enterica serovar Gallinarum/Pullorum str. CDC1983-67 strain=CDC1983-67
SPUCDC_RS00345	CaiE	Salmonella enterica subsp. enterica serovar Gallinarum/Pullorum str. CDC1983-67 strain=CDC1983-67
CR208_RS03805	CaiC	Escherichia coli O104:H21 str. CFSAN002236 strain=ATCC BAA-178
CR208_RS03815	CaiA	Escherichia coli O104:H21 str. CFSAN002236 strain=ATCC BAA-178
CR208_RS03810	CaiB	Escherichia coli O104:H21 str. CFSAN002236 strain=ATCC BAA-178
CR208_RS03800	CaiD	Escherichia coli O104:H21 str. CFSAN002236 strain=ATCC BAA-178
CR208_RS03795	CaiE	Escherichia coli O104:H21 str. CFSAN002236 strain=ATCC BAA-178
LY180_RS00205	CaiC	Escherichia coli LY180 strain=LY180
LY180_RS00220	CaiT	Escherichia coli LY180 strain=LY180
LY180_RS00215	CaiA	Escherichia coli LY180 strain=LY180
LY180_RS00210	CaiB	Escherichia coli LY180 strain=LY180
LY180_RS00200	CaiD	Escherichia coli LY180 strain=LY180
LY180_RS00195	CaiE	Escherichia coli LY180 strain=LY180
IA1_RS00365	CaiC	Salmonella enterica subsp. enterica serovar Thompson str. RM6836 strain=RM6836
IA1_RS00380	CaiT	Salmonella enterica subsp. enterica serovar Thompson str. RM6836 strain=RM6836
IA1_RS00375	CaiA	Salmonella enterica subsp. enterica serovar Thompson str. RM6836 strain=RM6836
IA1_RS00370	CaiB	Salmonella enterica subsp. enterica serovar Thompson str. RM6836 strain=RM6836
IA1_RS00360	CaiD	Salmonella enterica subsp. enterica serovar Thompson str. RM6836 strain=RM6836
IA1_RS00355	CaiE	Salmonella enterica subsp. enterica serovar Thompson str. RM6836 strain=RM6836
SEEN4882_RS19535	CaiC	Salmonella enterica subsp. enterica serovar Newport str. WA_14882 strain=WA_14882
SEEN4882_RS19520	CaiT	Salmonella enterica subsp. enterica serovar Newport str. WA_14882 strain=WA_14882
SEEN4882_RS19525	CaiA	Salmonella enterica subsp. enterica serovar Newport str. WA_14882 strain=WA_14882
SEEN4882_RS19530	CaiB	Salmonella enterica subsp. enterica serovar Newport str. WA_14882 strain=WA_14882
SEEN4882_RS19540	CaiD	Salmonella enterica subsp. enterica serovar Newport str. WA_14882 strain=WA_14882
SEEN4882_RS19545	CaiE	Salmonella enterica subsp. enterica serovar Newport str. WA_14882 strain=WA_14882
SEEA0421_RS19005	CaiC	Salmonella enterica subsp. enterica serovar Agona str. 460004 2-1 strain=460004 2-1
SEEA0421_RS18990	CaiT	Salmonella enterica subsp. enterica serovar Agona str. 460004 2-1 strain=460004 2-1
SEEA0421_RS18995	CaiA	Salmonella enterica subsp. enterica serovar Agona str. 460004 2-1 strain=460004 2-1
SEEA0421_RS19000	CaiB	Salmonella enterica subsp. enterica serovar Agona str. 460004 2-1 strain=460004 2-1
SEEA0421_RS19010	CaiD	Salmonella enterica subsp. enterica serovar Agona str. 460004 2-1 strain=460004 2-1
SEEA0421_RS19015	CaiE	Salmonella enterica subsp. enterica serovar Agona str. 460004 2-1 strain=460004 2-1
SEEHRA35_RS19850	CaiC	Salmonella enterica subsp. enterica serovar Heidelberg str. SARA35 strain=SGSC 2215
SEEHRA35_RS19835	CaiT	Salmonella enterica subsp. enterica serovar Heidelberg str. SARA35 strain=SGSC 2215
SEEHRA35_RS19840	CaiA	Salmonella enterica subsp. enterica serovar Heidelberg str. SARA35 strain=SGSC 2215
SEEHRA35_RS19845	CaiB	Salmonella enterica subsp. enterica serovar Heidelberg str. SARA35 strain=SGSC 2215
SEEHRA35_RS19855	CaiD	Salmonella enterica subsp. enterica serovar Heidelberg str. SARA35 strain=SGSC 2215
SEEHRA35_RS19860	CaiE	Salmonella enterica subsp. enterica serovar Heidelberg str. SARA35 strain=SGSC 2215
SES26_RS18510	CaiC	Salmonella enterica subsp. enterica serovar Saintpaul str. SARA26 strain=SGSC 2206
SES26_RS18495	CaiT	Salmonella enterica subsp. enterica serovar Saintpaul str. SARA26 strain=SGSC 2206
SES26_RS18500	CaiA	Salmonella enterica subsp. enterica serovar Saintpaul str. SARA26 strain=SGSC 2206
SES26_RS18505	CaiB	Salmonella enterica subsp. enterica serovar Saintpaul str. SARA26 strain=SGSC 2206
SES26_RS18515	CaiD	Salmonella enterica subsp. enterica serovar Saintpaul str. SARA26 strain=SGSC 2206
SES26_RS18520	CaiE	Salmonella enterica subsp. enterica serovar Saintpaul str. SARA26 strain=SGSC 2206
SEETRA13_RS19115	CaiC	Salmonella enterica subsp. enterica serovar Typhimurium str. SARA13 strain=SGSC 2193
SEETRA13_RS19100	CaiT	Salmonella enterica subsp. enterica serovar Typhimurium str. SARA13 strain=SGSC 2193
SEETRA13_RS19105	CaiA	Salmonella enterica subsp. enterica serovar Typhimurium str. SARA13 strain=SGSC 2193
SEETRA13_RS19110	CaiB	Salmonella enterica subsp. enterica serovar Typhimurium str. SARA13 strain=SGSC 2193
SEETRA13_RS19120	CaiD	Salmonella enterica subsp. enterica serovar Typhimurium str. SARA13 strain=SGSC 2193
SEETRA13_RS19125	CaiE	Salmonella enterica subsp. enterica serovar Typhimurium str. SARA13 strain=SGSC 2193
SEETH391_RS18105	CaiC	Salmonella enterica subsp. enterica serovar Thompson str. ATCC 8391 strain=ATCC 8391
SEETH391_RS18090	CaiT	Salmonella enterica subsp. enterica serovar Thompson str. ATCC 8391 strain=ATCC 8391
SEETH391_RS18095	CaiA	Salmonella enterica subsp. enterica serovar Thompson str. ATCC 8391 strain=ATCC 8391
SEETH391_RS18100	CaiB	Salmonella enterica subsp. enterica serovar Thompson str. ATCC 8391 strain=ATCC 8391
SEETH391_RS18110	CaiD	Salmonella enterica subsp. enterica serovar Thompson str. ATCC 8391 strain=ATCC 8391
SEETH391_RS18115	CaiE	Salmonella enterica subsp. enterica serovar Thompson str. ATCC 8391 strain=ATCC 8391
SEET0819_RS07235	CaiC	Salmonella enterica subsp. enterica serovar Tennessee str. TXSC_TXSC08-19 strain=TXSC_TXSC08-19
SEET0819_RS07250	CaiT	Salmonella enterica subsp. enterica serovar Tennessee str. TXSC_TXSC08-19 strain=TXSC_TXSC08-19
SEET0819_RS07245	CaiA	Salmonella enterica subsp. enterica serovar Tennessee str. TXSC_TXSC08-19 strain=TXSC_TXSC08-19
SEET0819_RS07240	CaiB	Salmonella enterica subsp. enterica serovar Tennessee str. TXSC_TXSC08-19 strain=TXSC_TXSC08-19
SEET0819_RS07230	CaiD	Salmonella enterica subsp. enterica serovar Tennessee str. TXSC_TXSC08-19 strain=TXSC_TXSC08-19
SEET0819_RS07225	CaiE	Salmonella enterica subsp. enterica serovar Tennessee str. TXSC_TXSC08-19 strain=TXSC_TXSC08-19
SEESL791_RS18860	CaiC	Salmonella enterica subsp. enterica serovar Sloterdijk str. ATCC 15791 strain=ATCC 15791
SEESL791_RS18845	CaiT	Salmonella enterica subsp. enterica serovar Sloterdijk str. ATCC 15791 strain=ATCC 15791
SEESL791_RS18850	CaiA	Salmonella enterica subsp. enterica serovar Sloterdijk str. ATCC 15791 strain=ATCC 15791
SEESL791_RS18855	CaiB	Salmonella enterica subsp. enterica serovar Sloterdijk str. ATCC 15791 strain=ATCC 15791
SEESL791_RS18865	CaiD	Salmonella enterica subsp. enterica serovar Sloterdijk str. ATCC 15791 strain=ATCC 15791
SEESL791_RS18870	CaiE	Salmonella enterica subsp. enterica serovar Sloterdijk str. ATCC 15791 strain=ATCC 15791
SEERU717_RS18810	CaiC	Salmonella enterica subsp. enterica serovar Rubislaw str. ATCC 10717 strain=ATCC 10717
SEERU717_RS18795	CaiT	Salmonella enterica subsp. enterica serovar Rubislaw str. ATCC 10717 strain=ATCC 10717
SEERU717_RS18800	CaiA	Salmonella enterica subsp. enterica serovar Rubislaw str. ATCC 10717 strain=ATCC 10717
SEERU717_RS18805	CaiB	Salmonella enterica subsp. enterica serovar Rubislaw str. ATCC 10717 strain=ATCC 10717
SEERU717_RS18815	CaiD	Salmonella enterica subsp. enterica serovar Rubislaw str. ATCC 10717 strain=ATCC 10717
SEERU717_RS18820	CaiE	Salmonella enterica subsp. enterica serovar Rubislaw str. ATCC 10717 strain=ATCC 10717
SEEPA511_RS18965	CaiC	Salmonella enterica subsp. enterica serovar Paratyphi A str. ATCC 11511 strain=ATCC 11511
SEEPA511_RS18950	CaiT	Salmonella enterica subsp. enterica serovar Paratyphi A str. ATCC 11511 strain=ATCC 11511
SEEPA511_RS18955	CaiA	Salmonella enterica subsp. enterica serovar Paratyphi A str. ATCC 11511 strain=ATCC 11511
SEEPA511_RS18960	CaiB	Salmonella enterica subsp. enterica serovar Paratyphi A str. ATCC 11511 strain=ATCC 11511
SEEPA511_RS18970	CaiD	Salmonella enterica subsp. enterica serovar Paratyphi A str. ATCC 11511 strain=ATCC 11511
SEEPA511_RS18975	CaiE	Salmonella enterica subsp. enterica serovar Paratyphi A str. ATCC 11511 strain=ATCC 11511
SEEP7378_RS17905	CaiC	Salmonella enterica subsp. enterica serovar Panama str. ATCC 7378 strain=ATCC 7378
SEEP7378_RS17890	CaiT	Salmonella enterica subsp. enterica serovar Panama str. ATCC 7378 strain=ATCC 7378
SEEP7378_RS17895	CaiA	Salmonella enterica subsp. enterica serovar Panama str. ATCC 7378 strain=ATCC 7378
SEEP7378_RS17900	CaiB	Salmonella enterica subsp. enterica serovar Panama str. ATCC 7378 strain=ATCC 7378
SEEP7378_RS17910	CaiD	Salmonella enterica subsp. enterica serovar Panama str. ATCC 7378 strain=ATCC 7378
SEEP7378_RS17915	CaiE	Salmonella enterica subsp. enterica serovar Panama str. ATCC 7378 strain=ATCC 7378
SEEO0250_RS19400	CaiC	Salmonella enterica subsp. enterica serovar Oranienburg str. 0250 strain=0250
SEEO0250_RS19385	CaiT	Salmonella enterica subsp. enterica serovar Oranienburg str. 0250 strain=0250
SEEO0250_RS19390	CaiA	Salmonella enterica subsp. enterica serovar Oranienburg str. 0250 strain=0250
SEEO0250_RS19395	CaiB	Salmonella enterica subsp. enterica serovar Oranienburg str. 0250 strain=0250
SEEO0250_RS19405	CaiD	Salmonella enterica subsp. enterica serovar Oranienburg str. 0250 strain=0250
SEEO0250_RS19410	CaiE	Salmonella enterica subsp. enterica serovar Oranienburg str. 0250 strain=0250
SEEM9284_RS19035	CaiC	Salmonella enterica subsp. enterica serovar Minnesota str. ATCC 49284 strain=ATCC 49284
SEEM9284_RS19020	CaiT	Salmonella enterica subsp. enterica serovar Minnesota str. ATCC 49284 strain=ATCC 49284
SEEM9284_RS19025	CaiA	Salmonella enterica subsp. enterica serovar Minnesota str. ATCC 49284 strain=ATCC 49284
SEEM9284_RS19030	CaiB	Salmonella enterica subsp. enterica serovar Minnesota str. ATCC 49284 strain=ATCC 49284
SEEM9284_RS19040	CaiD	Salmonella enterica subsp. enterica serovar Minnesota str. ATCC 49284 strain=ATCC 49284
SEEM9284_RS19045	CaiE	Salmonella enterica subsp. enterica serovar Minnesota str. ATCC 49284 strain=ATCC 49284
SEEM1958_RS20060	CaiC	Salmonella enterica subsp. enterica serovar Mbandaka str. ATCC 51958 strain=ATCC 51958
SEEM1958_RS20045	CaiT	Salmonella enterica subsp. enterica serovar Mbandaka str. ATCC 51958 strain=ATCC 51958
SEEM1958_RS20050	CaiA	Salmonella enterica subsp. enterica serovar Mbandaka str. ATCC 51958 strain=ATCC 51958
SEEM1958_RS20055	CaiB	Salmonella enterica subsp. enterica serovar Mbandaka str. ATCC 51958 strain=ATCC 51958
SEEM1958_RS20065	CaiD	Salmonella enterica subsp. enterica serovar Mbandaka str. ATCC 51958 strain=ATCC 51958
SEEM1958_RS20070	CaiE	Salmonella enterica subsp. enterica serovar Mbandaka str. ATCC 51958 strain=ATCC 51958
SEEM0420_RS19800	CaiC	Salmonella enterica subsp. enterica serovar Muenster str. 420 strain=420
SEEM0420_RS19785	CaiT	Salmonella enterica subsp. enterica serovar Muenster str. 420 strain=420
SEEM0420_RS19790	CaiA	Salmonella enterica subsp. enterica serovar Muenster str. 420 strain=420
SEEM0420_RS19795	CaiB	Salmonella enterica subsp. enterica serovar Muenster str. 420 strain=420
SEEM0420_RS19805	CaiD	Salmonella enterica subsp. enterica serovar Muenster str. 420 strain=420
SEEM0420_RS19810	CaiE	Salmonella enterica subsp. enterica serovar Muenster str. 420 strain=420
SEEM0315_RS20490	CaiC	Salmonella enterica subsp. enterica serovar Muenster str. 0315 strain=0315
SEEM0315_RS20475	CaiT	Salmonella enterica subsp. enterica serovar Muenster str. 0315 strain=0315
SEEM0315_RS20480	CaiA	Salmonella enterica subsp. enterica serovar Muenster str. 0315 strain=0315
SEEM0315_RS20485	CaiB	Salmonella enterica subsp. enterica serovar Muenster str. 0315 strain=0315
SEEM0315_RS20495	CaiD	Salmonella enterica subsp. enterica serovar Muenster str. 0315 strain=0315
SEEM0315_RS20500	CaiE	Salmonella enterica subsp. enterica serovar Muenster str. 0315 strain=0315
SEEI0720_RS20485	CaiC	Salmonella enterica subsp. enterica serovar Inverness str. ATCC 10720 strain=ATCC 10720
SEEI0720_RS20470	CaiT	Salmonella enterica subsp. enterica serovar Inverness str. ATCC 10720 strain=ATCC 10720
SEEI0720_RS20475	CaiA	Salmonella enterica subsp. enterica serovar Inverness str. ATCC 10720 strain=ATCC 10720
SEEI0720_RS20480	CaiB	Salmonella enterica subsp. enterica serovar Inverness str. ATCC 10720 strain=ATCC 10720
SEEI0720_RS20490	CaiD	Salmonella enterica subsp. enterica serovar Inverness str. ATCC 10720 strain=ATCC 10720
SEEI0720_RS20495	CaiE	Salmonella enterica subsp. enterica serovar Inverness str. ATCC 10720 strain=ATCC 10720
SEECH997_RS19300	CaiC	Salmonella enterica subsp. enterica serovar Chester str. ATCC 11997 strain=ATCC 11997
SEECH997_RS19285	CaiT	Salmonella enterica subsp. enterica serovar Chester str. ATCC 11997 strain=ATCC 11997
SEECH997_RS19290	CaiA	Salmonella enterica subsp. enterica serovar Chester str. ATCC 11997 strain=ATCC 11997
SEECH997_RS19295	CaiB	Salmonella enterica subsp. enterica serovar Chester str. ATCC 11997 strain=ATCC 11997
SEECH997_RS19305	CaiD	Salmonella enterica subsp. enterica serovar Chester str. ATCC 11997 strain=ATCC 11997
SEECH997_RS19310	CaiE	Salmonella enterica subsp. enterica serovar Chester str. ATCC 11997 strain=ATCC 11997
SEEC0708_RS20020	CaiC	Salmonella enterica subsp. enterica serovar Choleraesuis str. ATCC 10708 strain=ATCC 10708
SEEC0708_RS20005	CaiT	Salmonella enterica subsp. enterica serovar Choleraesuis str. ATCC 10708 strain=ATCC 10708
SEEC0708_RS20010	CaiA	Salmonella enterica subsp. enterica serovar Choleraesuis str. ATCC 10708 strain=ATCC 10708
SEEC0708_RS20015	CaiB	Salmonella enterica subsp. enterica serovar Choleraesuis str. ATCC 10708 strain=ATCC 10708
SEEC0708_RS20025	CaiD	Salmonella enterica subsp. enterica serovar Choleraesuis str. ATCC 10708 strain=ATCC 10708
SEEC0708_RS20030	CaiE	Salmonella enterica subsp. enterica serovar Choleraesuis str. ATCC 10708 strain=ATCC 10708
SEEA1960_RS19805	CaiC	Salmonella enterica subsp. enterica serovar Albany str. ATCC 51960 strain=ATCC 51960
SEEA1960_RS19790	CaiT	Salmonella enterica subsp. enterica serovar Albany str. ATCC 51960 strain=ATCC 51960
SEEA1960_RS19795	CaiA	Salmonella enterica subsp. enterica serovar Albany str. ATCC 51960 strain=ATCC 51960
SEEA1960_RS19800	CaiB	Salmonella enterica subsp. enterica serovar Albany str. ATCC 51960 strain=ATCC 51960
SEEA1960_RS19810	CaiD	Salmonella enterica subsp. enterica serovar Albany str. ATCC 51960 strain=ATCC 51960
SEEA1960_RS19815	CaiE	Salmonella enterica subsp. enterica serovar Albany str. ATCC 51960 strain=ATCC 51960
SEEA1592_RS11025	CaiC	Salmonella enterica subsp. enterica serovar Anatum str. ATCC BAA-1592 strain=ATCC BAA-1592
SEEA1592_RS11010	CaiT	Salmonella enterica subsp. enterica serovar Anatum str. ATCC BAA-1592 strain=ATCC BAA-1592
SEEA1592_RS11015	CaiA	Salmonella enterica subsp. enterica serovar Anatum str. ATCC BAA-1592 strain=ATCC BAA-1592
SEEA1592_RS11020	CaiB	Salmonella enterica subsp. enterica serovar Anatum str. ATCC BAA-1592 strain=ATCC BAA-1592
SEEA1592_RS11030	CaiD	Salmonella enterica subsp. enterica serovar Anatum str. ATCC BAA-1592 strain=ATCC BAA-1592
SEEA1592_RS11035	CaiE	Salmonella enterica subsp. enterica serovar Anatum str. ATCC BAA-1592 strain=ATCC BAA-1592
SEEA0014_RS09575	CaiC	Salmonella enterica subsp. enterica serovar Abony str. 0014 strain=ATCC 6017
SEEA0014_RS09590	CaiT	Salmonella enterica subsp. enterica serovar Abony str. 0014 strain=ATCC 6017
SEEA0014_RS09585	CaiA	Salmonella enterica subsp. enterica serovar Abony str. 0014 strain=ATCC 6017
SEEA0014_RS09580	CaiB	Salmonella enterica subsp. enterica serovar Abony str. 0014 strain=ATCC 6017
SEEA0014_RS09570	CaiD	Salmonella enterica subsp. enterica serovar Abony str. 0014 strain=ATCC 6017
SEEA0014_RS09565	CaiE	Salmonella enterica subsp. enterica serovar Abony str. 0014 strain=ATCC 6017
CFSAN001080_RS20595	CaiC	Salmonella enterica subsp. enterica serovar Bredeney str. CFSAN001080 strain=CFSAN001080
CFSAN001080_RS20610	CaiT	Salmonella enterica subsp. enterica serovar Bredeney str. CFSAN001080 strain=CFSAN001080
CFSAN001080_RS20605	CaiA	Salmonella enterica subsp. enterica serovar Bredeney str. CFSAN001080 strain=CFSAN001080
CFSAN001080_RS20600	CaiB	Salmonella enterica subsp. enterica serovar Bredeney str. CFSAN001080 strain=CFSAN001080
CFSAN001080_RS20590	CaiD	Salmonella enterica subsp. enterica serovar Bredeney str. CFSAN001080 strain=CFSAN001080
CFSAN001080_RS20585	CaiE	Salmonella enterica subsp. enterica serovar Bredeney str. CFSAN001080 strain=CFSAN001080
CFSAN000658_RS09120	CaiC	Salmonella enterica subsp. enterica serovar Abaetetuba str. ATCC 35640 strain=ATCC 35640
CFSAN000658_RS09135	CaiT	Salmonella enterica subsp. enterica serovar Abaetetuba str. ATCC 35640 strain=ATCC 35640
CFSAN000658_RS09130	CaiA	Salmonella enterica subsp. enterica serovar Abaetetuba str. ATCC 35640 strain=ATCC 35640
CFSAN000658_RS09125	CaiB	Salmonella enterica subsp. enterica serovar Abaetetuba str. ATCC 35640 strain=ATCC 35640
CFSAN000658_RS09115	CaiD	Salmonella enterica subsp. enterica serovar Abaetetuba str. ATCC 35640 strain=ATCC 35640
CFSAN000658_RS09110	CaiE	Salmonella enterica subsp. enterica serovar Abaetetuba str. ATCC 35640 strain=ATCC 35640
CFSAN000624_RS19110	CaiC	Salmonella enterica subsp. enterica serovar Stanleyville str. CFSAN000624 strain=SGSC 2518
CFSAN000624_RS19095	CaiT	Salmonella enterica subsp. enterica serovar Stanleyville str. CFSAN000624 strain=SGSC 2518
CFSAN000624_RS19100	CaiA	Salmonella enterica subsp. enterica serovar Stanleyville str. CFSAN000624 strain=SGSC 2518
CFSAN000624_RS19105	CaiB	Salmonella enterica subsp. enterica serovar Stanleyville str. CFSAN000624 strain=SGSC 2518
CFSAN000624_RS19115	CaiD	Salmonella enterica subsp. enterica serovar Stanleyville str. CFSAN000624 strain=SGSC 2518
CFSAN000624_RS19120	CaiE	Salmonella enterica subsp. enterica serovar Stanleyville str. CFSAN000624 strain=SGSC 2518
STMDT2_RS00360	CaiC	Salmonella enterica subsp. enterica serovar Typhimurium str. DT2 strain=DT2
STMDT2_RS00375	CaiT	Salmonella enterica subsp. enterica serovar Typhimurium str. DT2 strain=DT2
STMDT2_RS00370	CaiA	Salmonella enterica subsp. enterica serovar Typhimurium str. DT2 strain=DT2
STMDT2_RS00365	CaiB	Salmonella enterica subsp. enterica serovar Typhimurium str. DT2 strain=DT2
STMDT2_RS00355	CaiD	Salmonella enterica subsp. enterica serovar Typhimurium str. DT2 strain=DT2
STMDT2_RS00350	CaiE	Salmonella enterica subsp. enterica serovar Typhimurium str. DT2 strain=DT2
P423_RS00210	CaiC	Escherichia coli JJ1886 strain=JJ1886
P423_RS00225	CaiT	Escherichia coli JJ1886 strain=JJ1886
P423_RS00220	CaiA	Escherichia coli JJ1886 strain=JJ1886
P423_RS00215	CaiB	Escherichia coli JJ1886 strain=JJ1886
P423_RS00205	CaiD	Escherichia coli JJ1886 strain=JJ1886
P423_RS00200	CaiE	Escherichia coli JJ1886 strain=JJ1886
SEEA8692_RS19025	CaiC	Salmonella enterica subsp. enterica serovar Agona str. 392869-2 strain=392869-2
SEEA8692_RS19010	CaiT	Salmonella enterica subsp. enterica serovar Agona str. 392869-2 strain=392869-2
SEEA8692_RS19015	CaiA	Salmonella enterica subsp. enterica serovar Agona str. 392869-2 strain=392869-2
SEEA8692_RS19020	CaiB	Salmonella enterica subsp. enterica serovar Agona str. 392869-2 strain=392869-2
SEEA8692_RS19030	CaiD	Salmonella enterica subsp. enterica serovar Agona str. 392869-2 strain=392869-2
SEEA8692_RS19035	CaiE	Salmonella enterica subsp. enterica serovar Agona str. 392869-2 strain=392869-2
BN896_RS00195	CaiC	Escherichia coli str. K-12 substr. MC4100 strain=K-12 substr. MC4100
BN896_RS00210	CaiT	Escherichia coli str. K-12 substr. MC4100 strain=K-12 substr. MC4100
BN896_RS00205	CaiA	Escherichia coli str. K-12 substr. MC4100 strain=K-12 substr. MC4100
BN896_RS00200	CaiB	Escherichia coli str. K-12 substr. MC4100 strain=K-12 substr. MC4100
BN896_RS00190	CaiD	Escherichia coli str. K-12 substr. MC4100 strain=K-12 substr. MC4100
BN896_RS00185	CaiE	Escherichia coli str. K-12 substr. MC4100 strain=K-12 substr. MC4100
JS74_RS00355	CaiC	Salmonella enterica subsp. enterica serovar Agona str. 24249 strain=24249
JS74_RS00370	CaiT	Salmonella enterica subsp. enterica serovar Agona str. 24249 strain=24249
JS74_RS00365	CaiA	Salmonella enterica subsp. enterica serovar Agona str. 24249 strain=24249
JS74_RS00360	CaiB	Salmonella enterica subsp. enterica serovar Agona str. 24249 strain=24249
JS74_RS00350	CaiD	Salmonella enterica subsp. enterica serovar Agona str. 24249 strain=24249
JS74_RS00345	CaiE	Salmonella enterica subsp. enterica serovar Agona str. 24249 strain=24249
CFSAN001588_RS18595	CaiC	Salmonella enterica subsp. enterica serovar Cerro str. CFSAN001588 strain=CFSAN001588
CFSAN001588_RS18580	CaiT	Salmonella enterica subsp. enterica serovar Cerro str. CFSAN001588 strain=CFSAN001588
CFSAN001588_RS18585	CaiA	Salmonella enterica subsp. enterica serovar Cerro str. CFSAN001588 strain=CFSAN001588
CFSAN001588_RS18590	CaiB	Salmonella enterica subsp. enterica serovar Cerro str. CFSAN001588 strain=CFSAN001588
CFSAN001588_RS18600	CaiD	Salmonella enterica subsp. enterica serovar Cerro str. CFSAN001588 strain=CFSAN001588
CFSAN001588_RS18605	CaiE	Salmonella enterica subsp. enterica serovar Cerro str. CFSAN001588 strain=CFSAN001588
CFSAN002064_RS16460	CaiC	Salmonella enterica subsp. enterica serovar Heidelberg str. CFSAN002064 strain=CFSAN002064
CFSAN002064_RS16475	CaiT	Salmonella enterica subsp. enterica serovar Heidelberg str. CFSAN002064 strain=CFSAN002064
CFSAN002064_RS16470	CaiA	Salmonella enterica subsp. enterica serovar Heidelberg str. CFSAN002064 strain=CFSAN002064
CFSAN002064_RS16465	CaiB	Salmonella enterica subsp. enterica serovar Heidelberg str. CFSAN002064 strain=CFSAN002064
CFSAN002064_RS16455	CaiD	Salmonella enterica subsp. enterica serovar Heidelberg str. CFSAN002064 strain=CFSAN002064
CFSAN002064_RS16450	CaiE	Salmonella enterica subsp. enterica serovar Heidelberg str. CFSAN002064 strain=CFSAN002064
EAKF1_RS07350	CaiC	Escherichia albertii KF1 strain=KF1
EAKF1_RS07340	CaiA	Escherichia albertii KF1 strain=KF1
EAKF1_RS07345	CaiB	Escherichia albertii KF1 strain=KF1
EAKF1_RS07355	CaiD	Escherichia albertii KF1 strain=KF1
EAKF1_RS07360	CaiE	Escherichia albertii KF1 strain=KF1
ECRM13514_RS00210	CaiC	Escherichia coli O145:H28 str. RM13514 strain=RM13514
ECRM13514_RS00225	CaiT	Escherichia coli O145:H28 str. RM13514 strain=RM13514
ECRM13514_RS00220	CaiA	Escherichia coli O145:H28 str. RM13514 strain=RM13514
ECRM13514_RS00215	CaiB	Escherichia coli O145:H28 str. RM13514 strain=RM13514
ECRM13514_RS00205	CaiD	Escherichia coli O145:H28 str. RM13514 strain=RM13514
ECRM13514_RS00200	CaiE	Escherichia coli O145:H28 str. RM13514 strain=RM13514
ECRM13516_RS00225	CaiC	Escherichia coli O145:H28 str. RM13516 strain=RM13516
ECRM13516_RS00240	CaiT	Escherichia coli O145:H28 str. RM13516 strain=RM13516
ECRM13516_RS00235	CaiA	Escherichia coli O145:H28 str. RM13516 strain=RM13516
ECRM13516_RS00230	CaiB	Escherichia coli O145:H28 str. RM13516 strain=RM13516
ECRM13516_RS00220	CaiD	Escherichia coli O145:H28 str. RM13516 strain=RM13516
BU34_RS06420	CaiC	Escherichia coli strain=ST540
BU34_RS06410	CaiA	Escherichia coli strain=ST540
BU34_RS06415	CaiB	Escherichia coli strain=ST540
BU34_RS06425	CaiD	Escherichia coli strain=ST540
BU34_RS06430	CaiE	Escherichia coli strain=ST540
CF57_RS19250	CaiC	Escherichia coli strain=ST540
CF57_RS19240	CaiA	Escherichia coli strain=ST540
CF57_RS19245	CaiB	Escherichia coli strain=ST540
CF57_RS19255	CaiD	Escherichia coli strain=ST540
CF57_RS19260	CaiE	Escherichia coli strain=ST540
CF61_RS19760	CaiC	Escherichia coli strain=ST540
CF61_RS19750	CaiA	Escherichia coli strain=ST540
CF61_RS19755	CaiB	Escherichia coli strain=ST540
CF61_RS19765	CaiD	Escherichia coli strain=ST540
CF61_RS19770	CaiE	Escherichia coli strain=ST540
CF58_RS03220	CaiC	Escherichia coli strain=ST2747
CF58_RS03235	CaiT	Escherichia coli strain=ST2747
CF58_RS03230	CaiA	Escherichia coli strain=ST2747
CF58_RS03225	CaiB	Escherichia coli strain=ST2747
CF58_RS03215	CaiD	Escherichia coli strain=ST2747
CF58_RS03210	CaiE	Escherichia coli strain=ST2747
CF59_RS03255	CaiC	Escherichia coli strain=ST2747
CF59_RS03270	CaiT	Escherichia coli strain=ST2747
CF59_RS03265	CaiA	Escherichia coli strain=ST2747
CF59_RS03260	CaiB	Escherichia coli strain=ST2747
CF59_RS03250	CaiD	Escherichia coli strain=ST2747
CF59_RS03245	CaiE	Escherichia coli strain=ST2747
CF60_RS03255	CaiC	Escherichia coli strain=ST2747
CF60_RS03270	CaiT	Escherichia coli strain=ST2747
CF60_RS03265	CaiA	Escherichia coli strain=ST2747
CF60_RS03260	CaiB	Escherichia coli strain=ST2747
CF60_RS03250	CaiD	Escherichia coli strain=ST2747
CF60_RS03245	CaiE	Escherichia coli strain=ST2747
CS37_RS00360	CaiC	Salmonella enterica subsp. enterica serovar Enteritidis strain=Durban
CS37_RS00375	CaiT	Salmonella enterica subsp. enterica serovar Enteritidis strain=Durban
CS37_RS00370	CaiA	Salmonella enterica subsp. enterica serovar Enteritidis strain=Durban
CS37_RS00365	CaiB	Salmonella enterica subsp. enterica serovar Enteritidis strain=Durban
CS37_RS00355	CaiD	Salmonella enterica subsp. enterica serovar Enteritidis strain=Durban
CS37_RS00350	CaiE	Salmonella enterica subsp. enterica serovar Enteritidis strain=Durban
ctg1_1558	CaiC	Escherichia coli O157:H16 str. 98-3133 strain=98-3133
ctg1_1561	CaiT	Escherichia coli O157:H16 str. 98-3133 strain=98-3133
ctg1_1560	CaiA	Escherichia coli O157:H16 str. 98-3133 strain=98-3133
ctg1_1559	CaiB	Escherichia coli O157:H16 str. 98-3133 strain=98-3133
ctg1_1557	CaiD	Escherichia coli O157:H16 str. 98-3133 strain=98-3133
ctg1_1556	CaiE	Escherichia coli O157:H16 str. 98-3133 strain=98-3133
ctg1_2067	CaiC	Escherichia coli O39:NM str. F8704-2 strain=F8704-2
ctg1_2063	CaiT	Escherichia coli O39:NM str. F8704-2 strain=F8704-2
ctg1_2064	CaiA	Escherichia coli O39:NM str. F8704-2 strain=F8704-2
ctg1_2066	CaiB	Escherichia coli O39:NM str. F8704-2 strain=F8704-2
ctg1_2068	CaiD	Escherichia coli O39:NM str. F8704-2 strain=F8704-2
ctg1_2069	CaiE	Escherichia coli O39:NM str. F8704-2 strain=F8704-2
AV70_RS00345	CaiC	Salmonella enterica subsp. enterica serovar Enteritidis str. EC20121175 strain=EC20121175
AV70_RS00360	CaiT	Salmonella enterica subsp. enterica serovar Enteritidis str. EC20121175 strain=EC20121175
AV70_RS00355	CaiA	Salmonella enterica subsp. enterica serovar Enteritidis str. EC20121175 strain=EC20121175
AV70_RS00350	CaiB	Salmonella enterica subsp. enterica serovar Enteritidis str. EC20121175 strain=EC20121175
AV70_RS00340	CaiD	Salmonella enterica subsp. enterica serovar Enteritidis str. EC20121175 strain=EC20121175
AV70_RS00335	CaiE	Salmonella enterica subsp. enterica serovar Enteritidis str. EC20121175 strain=EC20121175
AV73_RS00360	CaiC	Salmonella enterica subsp. enterica serovar Enteritidis str. EC20121178 strain=EC20121178
AV73_RS00375	CaiT	Salmonella enterica subsp. enterica serovar Enteritidis str. EC20121178 strain=EC20121178
AV73_RS00370	CaiA	Salmonella enterica subsp. enterica serovar Enteritidis str. EC20121178 strain=EC20121178
AV73_RS00365	CaiB	Salmonella enterica subsp. enterica serovar Enteritidis str. EC20121178 strain=EC20121178
AV73_RS00355	CaiD	Salmonella enterica subsp. enterica serovar Enteritidis str. EC20121178 strain=EC20121178
AV73_RS00350	CaiE	Salmonella enterica subsp. enterica serovar Enteritidis str. EC20121178 strain=EC20121178
AV74_RS00360	CaiC	Salmonella enterica subsp. enterica serovar Enteritidis str. EC20121179 strain=EC20121179
AV74_RS00375	CaiT	Salmonella enterica subsp. enterica serovar Enteritidis str. EC20121179 strain=EC20121179
AV74_RS00370	CaiA	Salmonella enterica subsp. enterica serovar Enteritidis str. EC20121179 strain=EC20121179
AV74_RS00365	CaiB	Salmonella enterica subsp. enterica serovar Enteritidis str. EC20121179 strain=EC20121179
AV74_RS00355	CaiD	Salmonella enterica subsp. enterica serovar Enteritidis str. EC20121179 strain=EC20121179
AV74_RS00350	CaiE	Salmonella enterica subsp. enterica serovar Enteritidis str. EC20121179 strain=EC20121179
AV75_RS00360	CaiC	Salmonella enterica subsp. enterica serovar Enteritidis str. EC20121180 strain=EC20121180
AV75_RS00375	CaiT	Salmonella enterica subsp. enterica serovar Enteritidis str. EC20121180 strain=EC20121180
AV75_RS00370	CaiA	Salmonella enterica subsp. enterica serovar Enteritidis str. EC20121180 strain=EC20121180
AV75_RS00365	CaiB	Salmonella enterica subsp. enterica serovar Enteritidis str. EC20121180 strain=EC20121180
AV75_RS00355	CaiD	Salmonella enterica subsp. enterica serovar Enteritidis str. EC20121180 strain=EC20121180
AV75_RS00350	CaiE	Salmonella enterica subsp. enterica serovar Enteritidis str. EC20121180 strain=EC20121180
AU46_RS00360	CaiC	Salmonella enterica subsp. enterica serovar Enteritidis str. EC20120005 strain=EC20120005
AU46_RS00375	CaiT	Salmonella enterica subsp. enterica serovar Enteritidis str. EC20120005 strain=EC20120005
AU46_RS00370	CaiA	Salmonella enterica subsp. enterica serovar Enteritidis str. EC20120005 strain=EC20120005
AU46_RS00365	CaiB	Salmonella enterica subsp. enterica serovar Enteritidis str. EC20120005 strain=EC20120005
AU46_RS00355	CaiD	Salmonella enterica subsp. enterica serovar Enteritidis str. EC20120005 strain=EC20120005
AU46_RS00350	CaiE	Salmonella enterica subsp. enterica serovar Enteritidis str. EC20120005 strain=EC20120005
AU24_RS00360	CaiC	Salmonella enterica subsp. enterica serovar Enteritidis str. EC20110361 strain=EC20110361
AU24_RS00375	CaiT	Salmonella enterica subsp. enterica serovar Enteritidis str. EC20110361 strain=EC20110361
AU24_RS00370	CaiA	Salmonella enterica subsp. enterica serovar Enteritidis str. EC20110361 strain=EC20110361
AU24_RS00365	CaiB	Salmonella enterica subsp. enterica serovar Enteritidis str. EC20110361 strain=EC20110361
AU24_RS00355	CaiD	Salmonella enterica subsp. enterica serovar Enteritidis str. EC20110361 strain=EC20110361
AU24_RS00350	CaiE	Salmonella enterica subsp. enterica serovar Enteritidis str. EC20110361 strain=EC20110361
AU23_RS00345	CaiC	Salmonella enterica subsp. enterica serovar Enteritidis str. EC20110360 strain=EC20110360
AU23_RS00360	CaiT	Salmonella enterica subsp. enterica serovar Enteritidis str. EC20110360 strain=EC20110360
AU23_RS00355	CaiA	Salmonella enterica subsp. enterica serovar Enteritidis str. EC20110360 strain=EC20110360
AU23_RS00350	CaiB	Salmonella enterica subsp. enterica serovar Enteritidis str. EC20110360 strain=EC20110360
AU23_RS00340	CaiD	Salmonella enterica subsp. enterica serovar Enteritidis str. EC20110360 strain=EC20110360
AU23_RS00335	CaiE	Salmonella enterica subsp. enterica serovar Enteritidis str. EC20110360 strain=EC20110360
AU21_RS00345	CaiC	Salmonella enterica subsp. enterica serovar Enteritidis str. EC20110359 strain=EC20110359
AU21_RS00360	CaiT	Salmonella enterica subsp. enterica serovar Enteritidis str. EC20110359 strain=EC20110359
AU21_RS00355	CaiA	Salmonella enterica subsp. enterica serovar Enteritidis str. EC20110359 strain=EC20110359
AU21_RS00350	CaiB	Salmonella enterica subsp. enterica serovar Enteritidis str. EC20110359 strain=EC20110359
AU21_RS00340	CaiD	Salmonella enterica subsp. enterica serovar Enteritidis str. EC20110359 strain=EC20110359
AU21_RS00335	CaiE	Salmonella enterica subsp. enterica serovar Enteritidis str. EC20110359 strain=EC20110359
AU20_RS00345	CaiC	Salmonella enterica subsp. enterica serovar Enteritidis str. EC20110358 strain=EC20110358
AU20_RS00360	CaiT	Salmonella enterica subsp. enterica serovar Enteritidis str. EC20110358 strain=EC20110358
AU20_RS00355	CaiA	Salmonella enterica subsp. enterica serovar Enteritidis str. EC20110358 strain=EC20110358
AU20_RS00350	CaiB	Salmonella enterica subsp. enterica serovar Enteritidis str. EC20110358 strain=EC20110358
AU20_RS00340	CaiD	Salmonella enterica subsp. enterica serovar Enteritidis str. EC20110358 strain=EC20110358
AU20_RS00335	CaiE	Salmonella enterica subsp. enterica serovar Enteritidis str. EC20110358 strain=EC20110358
AU19_RS00390	CaiC	Salmonella enterica subsp. enterica serovar Enteritidis str. EC20110357 strain=EC20110357
AU19_RS00405	CaiT	Salmonella enterica subsp. enterica serovar Enteritidis str. EC20110357 strain=EC20110357
AU19_RS00400	CaiA	Salmonella enterica subsp. enterica serovar Enteritidis str. EC20110357 strain=EC20110357
AU19_RS00395	CaiB	Salmonella enterica subsp. enterica serovar Enteritidis str. EC20110357 strain=EC20110357
AU19_RS00385	CaiD	Salmonella enterica subsp. enterica serovar Enteritidis str. EC20110357 strain=EC20110357
AU19_RS00380	CaiE	Salmonella enterica subsp. enterica serovar Enteritidis str. EC20110357 strain=EC20110357
AU18_RS00355	CaiC	Salmonella enterica subsp. enterica serovar Enteritidis str. EC20110356 strain=EC20110356
AU18_RS00370	CaiT	Salmonella enterica subsp. enterica serovar Enteritidis str. EC20110356 strain=EC20110356
AU18_RS00365	CaiA	Salmonella enterica subsp. enterica serovar Enteritidis str. EC20110356 strain=EC20110356
AU18_RS00360	CaiB	Salmonella enterica subsp. enterica serovar Enteritidis str. EC20110356 strain=EC20110356
AU18_RS00350	CaiD	Salmonella enterica subsp. enterica serovar Enteritidis str. EC20110356 strain=EC20110356
AU18_RS00345	CaiE	Salmonella enterica subsp. enterica serovar Enteritidis str. EC20110356 strain=EC20110356
AU64_RS00360	CaiC	Salmonella enterica subsp. enterica serovar Enteritidis str. SA19981857 strain=SA19981857
AU64_RS00375	CaiT	Salmonella enterica subsp. enterica serovar Enteritidis str. SA19981857 strain=SA19981857
AU64_RS00370	CaiA	Salmonella enterica subsp. enterica serovar Enteritidis str. SA19981857 strain=SA19981857
AU64_RS00365	CaiB	Salmonella enterica subsp. enterica serovar Enteritidis str. SA19981857 strain=SA19981857
AU64_RS00355	CaiD	Salmonella enterica subsp. enterica serovar Enteritidis str. SA19981857 strain=SA19981857
AU64_RS00350	CaiE	Salmonella enterica subsp. enterica serovar Enteritidis str. SA19981857 strain=SA19981857
AU26_RS00360	CaiC	Salmonella enterica subsp. enterica serovar Enteritidis str. SA19992322 strain=SA19992322
AU26_RS00375	CaiT	Salmonella enterica subsp. enterica serovar Enteritidis str. SA19992322 strain=SA19992322
AU26_RS00370	CaiA	Salmonella enterica subsp. enterica serovar Enteritidis str. SA19992322 strain=SA19992322
AU26_RS00365	CaiB	Salmonella enterica subsp. enterica serovar Enteritidis str. SA19992322 strain=SA19992322
AU26_RS00355	CaiD	Salmonella enterica subsp. enterica serovar Enteritidis str. SA19992322 strain=SA19992322
AU26_RS00350	CaiE	Salmonella enterica subsp. enterica serovar Enteritidis str. SA19992322 strain=SA19992322
AU77_RS00360	CaiC	Salmonella enterica subsp. enterica serovar Enteritidis str. SA19994216 strain=SA19994216
AU77_RS00375	CaiT	Salmonella enterica subsp. enterica serovar Enteritidis str. SA19994216 strain=SA19994216
AU77_RS00370	CaiA	Salmonella enterica subsp. enterica serovar Enteritidis str. SA19994216 strain=SA19994216
AU77_RS00365	CaiB	Salmonella enterica subsp. enterica serovar Enteritidis str. SA19994216 strain=SA19994216
AU77_RS00355	CaiD	Salmonella enterica subsp. enterica serovar Enteritidis str. SA19994216 strain=SA19994216
AU77_RS00350	CaiE	Salmonella enterica subsp. enterica serovar Enteritidis str. SA19994216 strain=SA19994216
AU65_RS00360	CaiC	Salmonella enterica subsp. enterica serovar Enteritidis str. SA19960848 strain=SA19960848
AU65_RS00375	CaiT	Salmonella enterica subsp. enterica serovar Enteritidis str. SA19960848 strain=SA19960848
AU65_RS00370	CaiA	Salmonella enterica subsp. enterica serovar Enteritidis str. SA19960848 strain=SA19960848
AU65_RS00365	CaiB	Salmonella enterica subsp. enterica serovar Enteritidis str. SA19960848 strain=SA19960848
AU65_RS00355	CaiD	Salmonella enterica subsp. enterica serovar Enteritidis str. SA19960848 strain=SA19960848
AU65_RS00350	CaiE	Salmonella enterica subsp. enterica serovar Enteritidis str. SA19960848 strain=SA19960848
AU51_RS00360	CaiC	Salmonella enterica subsp. enterica serovar Enteritidis str. SA19970510 strain=SA19970510
AU51_RS00375	CaiT	Salmonella enterica subsp. enterica serovar Enteritidis str. SA19970510 strain=SA19970510
AU51_RS00370	CaiA	Salmonella enterica subsp. enterica serovar Enteritidis str. SA19970510 strain=SA19970510
AU51_RS00365	CaiB	Salmonella enterica subsp. enterica serovar Enteritidis str. SA19970510 strain=SA19970510
AU51_RS00355	CaiD	Salmonella enterica subsp. enterica serovar Enteritidis str. SA19970510 strain=SA19970510
AU51_RS00350	CaiE	Salmonella enterica subsp. enterica serovar Enteritidis str. SA19970510 strain=SA19970510
AU52_RS00360	CaiC	Salmonella enterica subsp. enterica serovar Enteritidis str. SA19970769 strain=SA19970769
AU52_RS00375	CaiT	Salmonella enterica subsp. enterica serovar Enteritidis str. SA19970769 strain=SA19970769
AU52_RS00370	CaiA	Salmonella enterica subsp. enterica serovar Enteritidis str. SA19970769 strain=SA19970769
AU52_RS00365	CaiB	Salmonella enterica subsp. enterica serovar Enteritidis str. SA19970769 strain=SA19970769
AU52_RS00355	CaiD	Salmonella enterica subsp. enterica serovar Enteritidis str. SA19970769 strain=SA19970769
AU52_RS00350	CaiE	Salmonella enterica subsp. enterica serovar Enteritidis str. SA19970769 strain=SA19970769
AU50_RS00360	CaiC	Salmonella enterica subsp. enterica serovar Enteritidis str. SA19980677 strain=SA19980677
AU50_RS00375	CaiT	Salmonella enterica subsp. enterica serovar Enteritidis str. SA19980677 strain=SA19980677
AU50_RS00370	CaiA	Salmonella enterica subsp. enterica serovar Enteritidis str. SA19980677 strain=SA19980677
AU50_RS00365	CaiB	Salmonella enterica subsp. enterica serovar Enteritidis str. SA19980677 strain=SA19980677
AU50_RS00355	CaiD	Salmonella enterica subsp. enterica serovar Enteritidis str. SA19980677 strain=SA19980677
AU50_RS00350	CaiE	Salmonella enterica subsp. enterica serovar Enteritidis str. SA19980677 strain=SA19980677
AU63_RS00360	CaiC	Salmonella enterica subsp. enterica serovar Enteritidis str. SA19981522 strain=SA19981522
AU63_RS00375	CaiT	Salmonella enterica subsp. enterica serovar Enteritidis str. SA19981522 strain=SA19981522
AU63_RS00370	CaiA	Salmonella enterica subsp. enterica serovar Enteritidis str. SA19981522 strain=SA19981522
AU63_RS00365	CaiB	Salmonella enterica subsp. enterica serovar Enteritidis str. SA19981522 strain=SA19981522
AU63_RS00355	CaiD	Salmonella enterica subsp. enterica serovar Enteritidis str. SA19981522 strain=SA19981522
AU63_RS00350	CaiE	Salmonella enterica subsp. enterica serovar Enteritidis str. SA19981522 strain=SA19981522
AU69_RS00360	CaiC	Salmonella enterica subsp. enterica serovar Enteritidis str. SA20094352 strain=SA20094352
AU69_RS00375	CaiT	Salmonella enterica subsp. enterica serovar Enteritidis str. SA20094352 strain=SA20094352
AU69_RS00370	CaiA	Salmonella enterica subsp. enterica serovar Enteritidis str. SA20094352 strain=SA20094352
AU69_RS00365	CaiB	Salmonella enterica subsp. enterica serovar Enteritidis str. SA20094352 strain=SA20094352
AU69_RS00355	CaiD	Salmonella enterica subsp. enterica serovar Enteritidis str. SA20094352 strain=SA20094352
AU69_RS00350	CaiE	Salmonella enterica subsp. enterica serovar Enteritidis str. SA20094352 strain=SA20094352
AV72_RS00360	CaiC	Salmonella enterica subsp. enterica serovar Enteritidis str. EC20121177 strain=EC20121177
AV72_RS00375	CaiT	Salmonella enterica subsp. enterica serovar Enteritidis str. EC20121177 strain=EC20121177
AV72_RS00370	CaiA	Salmonella enterica subsp. enterica serovar Enteritidis str. EC20121177 strain=EC20121177
AV72_RS00365	CaiB	Salmonella enterica subsp. enterica serovar Enteritidis str. EC20121177 strain=EC20121177
AV72_RS00355	CaiD	Salmonella enterica subsp. enterica serovar Enteritidis str. EC20121177 strain=EC20121177
AV72_RS00350	CaiE	Salmonella enterica subsp. enterica serovar Enteritidis str. EC20121177 strain=EC20121177
AU44_RS00360	CaiC	Salmonella enterica subsp. enterica serovar Enteritidis str. EC20120002 strain=EC20120002
AU44_RS00375	CaiT	Salmonella enterica subsp. enterica serovar Enteritidis str. EC20120002 strain=EC20120002
AU44_RS00370	CaiA	Salmonella enterica subsp. enterica serovar Enteritidis str. EC20120002 strain=EC20120002
AU44_RS00365	CaiB	Salmonella enterica subsp. enterica serovar Enteritidis str. EC20120002 strain=EC20120002
AU44_RS00355	CaiD	Salmonella enterica subsp. enterica serovar Enteritidis str. EC20120002 strain=EC20120002
AU44_RS00350	CaiE	Salmonella enterica subsp. enterica serovar Enteritidis str. EC20120002 strain=EC20120002
AU66_RS00360	CaiC	Salmonella enterica subsp. enterica serovar Enteritidis str. SA20082034 strain=SA20082034
AU66_RS00375	CaiT	Salmonella enterica subsp. enterica serovar Enteritidis str. SA20082034 strain=SA20082034
AU66_RS00370	CaiA	Salmonella enterica subsp. enterica serovar Enteritidis str. SA20082034 strain=SA20082034
AU66_RS00365	CaiB	Salmonella enterica subsp. enterica serovar Enteritidis str. SA20082034 strain=SA20082034
AU66_RS00355	CaiD	Salmonella enterica subsp. enterica serovar Enteritidis str. SA20082034 strain=SA20082034
AU66_RS00350	CaiE	Salmonella enterica subsp. enterica serovar Enteritidis str. SA20082034 strain=SA20082034
AV07_RS00360	CaiC	Salmonella enterica subsp. enterica serovar Enteritidis str. EC20120200 strain=EC20120200
AV07_RS00375	CaiT	Salmonella enterica subsp. enterica serovar Enteritidis str. EC20120200 strain=EC20120200
AV07_RS00370	CaiA	Salmonella enterica subsp. enterica serovar Enteritidis str. EC20120200 strain=EC20120200
AV07_RS00365	CaiB	Salmonella enterica subsp. enterica serovar Enteritidis str. EC20120200 strain=EC20120200
AV07_RS00355	CaiD	Salmonella enterica subsp. enterica serovar Enteritidis str. EC20120200 strain=EC20120200
AV07_RS00350	CaiE	Salmonella enterica subsp. enterica serovar Enteritidis str. EC20120200 strain=EC20120200
AU17_RS00345	CaiC	Salmonella enterica subsp. enterica serovar Enteritidis str. EC20110354 strain=EC20110354
AU17_RS00360	CaiT	Salmonella enterica subsp. enterica serovar Enteritidis str. EC20110354 strain=EC20110354
AU17_RS00355	CaiA	Salmonella enterica subsp. enterica serovar Enteritidis str. EC20110354 strain=EC20110354
AU17_RS00350	CaiB	Salmonella enterica subsp. enterica serovar Enteritidis str. EC20110354 strain=EC20110354
AU17_RS00340	CaiD	Salmonella enterica subsp. enterica serovar Enteritidis str. EC20110354 strain=EC20110354
AU17_RS00335	CaiE	Salmonella enterica subsp. enterica serovar Enteritidis str. EC20110354 strain=EC20110354
AU48_RS00350	CaiC	Salmonella enterica subsp. enterica serovar Enteritidis str. EC20120008 strain=EC20120008
AU48_RS00365	CaiT	Salmonella enterica subsp. enterica serovar Enteritidis str. EC20120008 strain=EC20120008
AU48_RS00360	CaiA	Salmonella enterica subsp. enterica serovar Enteritidis str. EC20120008 strain=EC20120008
AU48_RS00355	CaiB	Salmonella enterica subsp. enterica serovar Enteritidis str. EC20120008 strain=EC20120008
AU48_RS00345	CaiD	Salmonella enterica subsp. enterica serovar Enteritidis str. EC20120008 strain=EC20120008
AU48_RS00340	CaiE	Salmonella enterica subsp. enterica serovar Enteritidis str. EC20120008 strain=EC20120008
AU35_RS00345	CaiC	Salmonella enterica subsp. enterica serovar Enteritidis str. EC20100101 strain=EC20100101
AU35_RS00360	CaiT	Salmonella enterica subsp. enterica serovar Enteritidis str. EC20100101 strain=EC20100101
AU35_RS00355	CaiA	Salmonella enterica subsp. enterica serovar Enteritidis str. EC20100101 strain=EC20100101
AU35_RS00350	CaiB	Salmonella enterica subsp. enterica serovar Enteritidis str. EC20100101 strain=EC20100101
AU35_RS00340	CaiD	Salmonella enterica subsp. enterica serovar Enteritidis str. EC20100101 strain=EC20100101
AU35_RS00335	CaiE	Salmonella enterica subsp. enterica serovar Enteritidis str. EC20100101 strain=EC20100101
AU31_RS00345	CaiC	Salmonella enterica subsp. enterica serovar Enteritidis str. EC20110221 strain=EC20110221
AU31_RS00360	CaiT	Salmonella enterica subsp. enterica serovar Enteritidis str. EC20110221 strain=EC20110221
AU31_RS00355	CaiA	Salmonella enterica subsp. enterica serovar Enteritidis str. EC20110221 strain=EC20110221
AU31_RS00350	CaiB	Salmonella enterica subsp. enterica serovar Enteritidis str. EC20110221 strain=EC20110221
AU31_RS00340	CaiD	Salmonella enterica subsp. enterica serovar Enteritidis str. EC20110221 strain=EC20110221
AU31_RS00335	CaiE	Salmonella enterica subsp. enterica serovar Enteritidis str. EC20110221 strain=EC20110221
AU30_RS00360	CaiC	Salmonella enterica subsp. enterica serovar Enteritidis str. EC20090698 strain=EC20090698
AU30_RS00375	CaiT	Salmonella enterica subsp. enterica serovar Enteritidis str. EC20090698 strain=EC20090698
AU30_RS00370	CaiA	Salmonella enterica subsp. enterica serovar Enteritidis str. EC20090698 strain=EC20090698
AU30_RS00365	CaiB	Salmonella enterica subsp. enterica serovar Enteritidis str. EC20090698 strain=EC20090698
AU30_RS00355	CaiD	Salmonella enterica subsp. enterica serovar Enteritidis str. EC20090698 strain=EC20090698
AU30_RS00350	CaiE	Salmonella enterica subsp. enterica serovar Enteritidis str. EC20090698 strain=EC20090698
AU29_RS00360	CaiC	Salmonella enterica subsp. enterica serovar Enteritidis str. EC20090641 strain=EC20090641
AU29_RS00375	CaiT	Salmonella enterica subsp. enterica serovar Enteritidis str. EC20090641 strain=EC20090641
AU29_RS00370	CaiA	Salmonella enterica subsp. enterica serovar Enteritidis str. EC20090641 strain=EC20090641
AU29_RS00365	CaiB	Salmonella enterica subsp. enterica serovar Enteritidis str. EC20090641 strain=EC20090641
AU29_RS00355	CaiD	Salmonella enterica subsp. enterica serovar Enteritidis str. EC20090641 strain=EC20090641
AU29_RS00350	CaiE	Salmonella enterica subsp. enterica serovar Enteritidis str. EC20090641 strain=EC20090641
AU28_RS00360	CaiC	Salmonella enterica subsp. enterica serovar Enteritidis str. EC20110355 strain=EC20110355
AU28_RS00375	CaiT	Salmonella enterica subsp. enterica serovar Enteritidis str. EC20110355 strain=EC20110355
AU28_RS00370	CaiA	Salmonella enterica subsp. enterica serovar Enteritidis str. EC20110355 strain=EC20110355
AU28_RS00365	CaiB	Salmonella enterica subsp. enterica serovar Enteritidis str. EC20110355 strain=EC20110355
AU28_RS00355	CaiD	Salmonella enterica subsp. enterica serovar Enteritidis str. EC20110355 strain=EC20110355
AU28_RS00350	CaiE	Salmonella enterica subsp. enterica serovar Enteritidis str. EC20110355 strain=EC20110355
AU33_RS00345	CaiC	Salmonella enterica subsp. enterica serovar Enteritidis str. EC20111175 strain=EC20111175
AU33_RS00360	CaiT	Salmonella enterica subsp. enterica serovar Enteritidis str. EC20111175 strain=EC20111175
AU33_RS00355	CaiA	Salmonella enterica subsp. enterica serovar Enteritidis str. EC20111175 strain=EC20111175
AU33_RS00350	CaiB	Salmonella enterica subsp. enterica serovar Enteritidis str. EC20111175 strain=EC20111175
AU33_RS00340	CaiD	Salmonella enterica subsp. enterica serovar Enteritidis str. EC20111175 strain=EC20111175
AU33_RS00335	CaiE	Salmonella enterica subsp. enterica serovar Enteritidis str. EC20111175 strain=EC20111175
AU34_RS00360	CaiC	Salmonella enterica subsp. enterica serovar Enteritidis str. EC20111174 strain=EC20111174
AU34_RS00375	CaiT	Salmonella enterica subsp. enterica serovar Enteritidis str. EC20111174 strain=EC20111174
AU34_RS00370	CaiA	Salmonella enterica subsp. enterica serovar Enteritidis str. EC20111174 strain=EC20111174
AU34_RS00365	CaiB	Salmonella enterica subsp. enterica serovar Enteritidis str. EC20111174 strain=EC20111174
AU34_RS00355	CaiD	Salmonella enterica subsp. enterica serovar Enteritidis str. EC20111174 strain=EC20111174
AU34_RS00350	CaiE	Salmonella enterica subsp. enterica serovar Enteritidis str. EC20111174 strain=EC20111174
AU25_RS00345	CaiC	Salmonella enterica subsp. enterica serovar Enteritidis str. EC20111095 strain=EC20111095
AU25_RS00360	CaiT	Salmonella enterica subsp. enterica serovar Enteritidis str. EC20111095 strain=EC20111095
AU25_RS00355	CaiA	Salmonella enterica subsp. enterica serovar Enteritidis str. EC20111095 strain=EC20111095
AU25_RS00350	CaiB	Salmonella enterica subsp. enterica serovar Enteritidis str. EC20111095 strain=EC20111095
AU25_RS00340	CaiD	Salmonella enterica subsp. enterica serovar Enteritidis str. EC20111095 strain=EC20111095
AU25_RS00335	CaiE	Salmonella enterica subsp. enterica serovar Enteritidis str. EC20111095 strain=EC20111095
AV78_RS00360	CaiC	Salmonella enterica subsp. enterica serovar Enteritidis str. EC20100325 strain=EC20100325
AV78_RS00375	CaiT	Salmonella enterica subsp. enterica serovar Enteritidis str. EC20100325 strain=EC20100325
AV78_RS00370	CaiA	Salmonella enterica subsp. enterica serovar Enteritidis str. EC20100325 strain=EC20100325
AV78_RS00365	CaiB	Salmonella enterica subsp. enterica serovar Enteritidis str. EC20100325 strain=EC20100325
AV78_RS00355	CaiD	Salmonella enterica subsp. enterica serovar Enteritidis str. EC20100325 strain=EC20100325
AV78_RS00350	CaiE	Salmonella enterica subsp. enterica serovar Enteritidis str. EC20100325 strain=EC20100325
CY43_RS00360	CaiC	Salmonella enterica subsp. enterica serovar Typhimurium strain=138736
CY43_RS00375	CaiT	Salmonella enterica subsp. enterica serovar Typhimurium strain=138736
CY43_RS00370	CaiA	Salmonella enterica subsp. enterica serovar Typhimurium strain=138736
CY43_RS00365	CaiB	Salmonella enterica subsp. enterica serovar Typhimurium strain=138736
CY43_RS00355	CaiD	Salmonella enterica subsp. enterica serovar Typhimurium strain=138736
CY43_RS00350	CaiE	Salmonella enterica subsp. enterica serovar Typhimurium strain=138736
CFNIH1_RS09735	CaiC	Citrobacter freundii CFNIH1 strain=CFNIH1
CFNIH1_RS09750	CaiT	Citrobacter freundii CFNIH1 strain=CFNIH1
CFNIH1_RS09745	CaiA	Citrobacter freundii CFNIH1 strain=CFNIH1
CFNIH1_RS09740	CaiB	Citrobacter freundii CFNIH1 strain=CFNIH1
CFNIH1_RS09730	CaiD	Citrobacter freundii CFNIH1 strain=CFNIH1
CFNIH1_RS09725	CaiE	Citrobacter freundii CFNIH1 strain=CFNIH1
ECRM12761_RS00225	CaiC	Escherichia coli O145:H28 str. RM12761 strain=RM12761
ECRM12761_RS00240	CaiT	Escherichia coli O145:H28 str. RM12761 strain=RM12761
ECRM12761_RS00235	CaiA	Escherichia coli O145:H28 str. RM12761 strain=RM12761
ECRM12761_RS00230	CaiB	Escherichia coli O145:H28 str. RM12761 strain=RM12761
ECRM12761_RS00220	CaiD	Escherichia coli O145:H28 str. RM12761 strain=RM12761
ECRM12581_RS00210	CaiC	Escherichia coli O145:H28 str. RM12581 strain=RM12581
ECRM12581_RS00225	CaiT	Escherichia coli O145:H28 str. RM12581 strain=RM12581
ECRM12581_RS00220	CaiA	Escherichia coli O145:H28 str. RM12581 strain=RM12581
ECRM12581_RS00215	CaiB	Escherichia coli O145:H28 str. RM12581 strain=RM12581
ECRM12581_RS00205	CaiD	Escherichia coli O145:H28 str. RM12581 strain=RM12581
ECRM12581_RS00200	CaiE	Escherichia coli O145:H28 str. RM12581 strain=RM12581
E3382_RS18825	CaiC	Salmonella enterica subsp. enterica serovar Bareilly str. CFSAN000661 strain=CFSAN000661
E3382_RS18810	CaiT	Salmonella enterica subsp. enterica serovar Bareilly str. CFSAN000661 strain=CFSAN000661
E3382_RS18815	CaiA	Salmonella enterica subsp. enterica serovar Bareilly str. CFSAN000661 strain=CFSAN000661
E3382_RS18820	CaiB	Salmonella enterica subsp. enterica serovar Bareilly str. CFSAN000661 strain=CFSAN000661
E3382_RS18830	CaiD	Salmonella enterica subsp. enterica serovar Bareilly str. CFSAN000661 strain=CFSAN000661
E3382_RS18835	CaiE	Salmonella enterica subsp. enterica serovar Bareilly str. CFSAN000661 strain=CFSAN000661
AV979_RS18840	CaiC	Salmonella enterica subsp. enterica serovar Bareilly str. CFSAN000211 strain=CFSAN000211
AV979_RS18825	CaiT	Salmonella enterica subsp. enterica serovar Bareilly str. CFSAN000211 strain=CFSAN000211
AV979_RS18830	CaiA	Salmonella enterica subsp. enterica serovar Bareilly str. CFSAN000211 strain=CFSAN000211
AV979_RS18835	CaiB	Salmonella enterica subsp. enterica serovar Bareilly str. CFSAN000211 strain=CFSAN000211
AV979_RS18845	CaiD	Salmonella enterica subsp. enterica serovar Bareilly str. CFSAN000211 strain=CFSAN000211
AV979_RS18850	CaiE	Salmonella enterica subsp. enterica serovar Bareilly str. CFSAN000211 strain=CFSAN000211
N643_RS00275	CaiC	Salmonella bongori serovar 48:z41:-- str. RKS3044 strain=RKS3044
N643_RS00290	CaiT	Salmonella bongori serovar 48:z41:-- str. RKS3044 strain=RKS3044
N643_RS00285	CaiA	Salmonella bongori serovar 48:z41:-- str. RKS3044 strain=RKS3044
N643_RS00280	CaiB	Salmonella bongori serovar 48:z41:-- str. RKS3044 strain=RKS3044
N643_RS00270	CaiD	Salmonella bongori serovar 48:z41:-- str. RKS3044 strain=RKS3044
N643_RS00265	CaiE	Salmonella bongori serovar 48:z41:-- str. RKS3044 strain=RKS3044
ECOLIN_RS00205	CaiC	Escherichia coli Nissle 1917 strain=Nissle 1917
ECOLIN_RS00220	CaiT	Escherichia coli Nissle 1917 strain=Nissle 1917
ECOLIN_RS00215	CaiA	Escherichia coli Nissle 1917 strain=Nissle 1917
ECOLIN_RS00210	CaiB	Escherichia coli Nissle 1917 strain=Nissle 1917
ECOLIN_RS00200	CaiD	Escherichia coli Nissle 1917 strain=Nissle 1917
ECOLIN_RS00195	CaiE	Escherichia coli Nissle 1917 strain=Nissle 1917
DC51_RS00365	CaiC	Salmonella enterica subsp. enterica serovar Typhimurium strain=VNP20009
DC51_RS00380	CaiT	Salmonella enterica subsp. enterica serovar Typhimurium strain=VNP20009
DC51_RS00375	CaiA	Salmonella enterica subsp. enterica serovar Typhimurium strain=VNP20009
DC51_RS00370	CaiB	Salmonella enterica subsp. enterica serovar Typhimurium strain=VNP20009
DC51_RS00360	CaiD	Salmonella enterica subsp. enterica serovar Typhimurium strain=VNP20009
DC51_RS00355	CaiE	Salmonella enterica subsp. enterica serovar Typhimurium strain=VNP20009
HQ24_RS00195	CaiC	Escherichia coli KLY strain=KLY
HQ24_RS00210	CaiT	Escherichia coli KLY strain=KLY
HQ24_RS00205	CaiA	Escherichia coli KLY strain=KLY
HQ24_RS00200	CaiB	Escherichia coli KLY strain=KLY
HQ24_RS00190	CaiD	Escherichia coli KLY strain=KLY
HQ24_RS00185	CaiE	Escherichia coli KLY strain=KLY
SS17_RS00210	CaiC	Escherichia coli O157:H7 str. SS17 strain=SS17
SS17_RS00225	CaiT	Escherichia coli O157:H7 str. SS17 strain=SS17
SS17_RS00220	CaiA	Escherichia coli O157:H7 str. SS17 strain=SS17
SS17_RS00215	CaiB	Escherichia coli O157:H7 str. SS17 strain=SS17
SS17_RS00205	CaiD	Escherichia coli O157:H7 str. SS17 strain=SS17
SS17_RS00200	CaiE	Escherichia coli O157:H7 str. SS17 strain=SS17
ctg1_3510	CaiC	Salmonella enterica subsp. enterica serovar Give strain=CFSAN012622
ctg1_3507	CaiT	Salmonella enterica subsp. enterica serovar Give strain=CFSAN012622
ctg1_3508	CaiA	Salmonella enterica subsp. enterica serovar Give strain=CFSAN012622
ctg1_3509	CaiB	Salmonella enterica subsp. enterica serovar Give strain=CFSAN012622
ctg1_3511	CaiD	Salmonella enterica subsp. enterica serovar Give strain=CFSAN012622
ctg1_3512	CaiE	Salmonella enterica subsp. enterica serovar Give strain=CFSAN012622
EDL933_RS00210	CaiC	Escherichia coli O157:H7 str. EDL933 strain=EDL933
EDL933_RS00225	CaiT	Escherichia coli O157:H7 str. EDL933 strain=EDL933
EDL933_RS00220	CaiA	Escherichia coli O157:H7 str. EDL933 strain=EDL933
EDL933_RS00215	CaiB	Escherichia coli O157:H7 str. EDL933 strain=EDL933
EDL933_RS00205	CaiD	Escherichia coli O157:H7 str. EDL933 strain=EDL933
EDL933_RS00200	CaiE	Escherichia coli O157:H7 str. EDL933 strain=EDL933
EL48_RS00345	CaiC	Salmonella enterica subsp. enterica serovar Choleraesuis strain=C500
EL48_RS00360	CaiT	Salmonella enterica subsp. enterica serovar Choleraesuis strain=C500
EL48_RS00355	CaiA	Salmonella enterica subsp. enterica serovar Choleraesuis strain=C500
EL48_RS00350	CaiB	Salmonella enterica subsp. enterica serovar Choleraesuis strain=C500
EL48_RS00340	CaiD	Salmonella enterica subsp. enterica serovar Choleraesuis strain=C500
EL48_RS00335	CaiE	Salmonella enterica subsp. enterica serovar Choleraesuis strain=C500
IZ85_RS00360	CaiC	Salmonella enterica subsp. enterica serovar Typhimurium strain=ATCC 13311
IZ85_RS00375	CaiT	Salmonella enterica subsp. enterica serovar Typhimurium strain=ATCC 13311
IZ85_RS00370	CaiA	Salmonella enterica subsp. enterica serovar Typhimurium strain=ATCC 13311
IZ85_RS00365	CaiB	Salmonella enterica subsp. enterica serovar Typhimurium strain=ATCC 13311
IZ85_RS00355	CaiD	Salmonella enterica subsp. enterica serovar Typhimurium strain=ATCC 13311
IZ85_RS00350	CaiE	Salmonella enterica subsp. enterica serovar Typhimurium strain=ATCC 13311
DR76_RS13250	CaiC	Escherichia coli ATCC 25922 strain=ATCC 25922
DR76_RS13265	CaiT	Escherichia coli ATCC 25922 strain=ATCC 25922
DR76_RS13260	CaiA	Escherichia coli ATCC 25922 strain=ATCC 25922
DR76_RS13255	CaiB	Escherichia coli ATCC 25922 strain=ATCC 25922
DR76_RS13245	CaiD	Escherichia coli ATCC 25922 strain=ATCC 25922
DR76_RS13240	CaiE	Escherichia coli ATCC 25922 strain=ATCC 25922
SFY_RS00195	CaiC	Shigella flexneri 2003036 strain=2003036
SFY_RS00210	CaiT	Shigella flexneri 2003036 strain=2003036
SFY_RS00205	CaiA	Shigella flexneri 2003036 strain=2003036
SFY_RS00200	CaiB	Shigella flexneri 2003036 strain=2003036
SFY_RS00190	CaiD	Shigella flexneri 2003036 strain=2003036
SFY_RS00185	CaiE	Shigella flexneri 2003036 strain=2003036
AV973_RS18840	CaiC	Salmonella enterica subsp. enterica serovar Bareilly str. CFSAN000212 strain=CFSAN000212
AV973_RS18825	CaiT	Salmonella enterica subsp. enterica serovar Bareilly str. CFSAN000212 strain=CFSAN000212
AV973_RS18830	CaiA	Salmonella enterica subsp. enterica serovar Bareilly str. CFSAN000212 strain=CFSAN000212
AV973_RS18835	CaiB	Salmonella enterica subsp. enterica serovar Bareilly str. CFSAN000212 strain=CFSAN000212
AV973_RS18845	CaiD	Salmonella enterica subsp. enterica serovar Bareilly str. CFSAN000212 strain=CFSAN000212
AV973_RS18850	CaiE	Salmonella enterica subsp. enterica serovar Bareilly str. CFSAN000212 strain=CFSAN000212
AV972_RS19240	CaiC	Salmonella enterica subsp. enterica serovar Bareilly str. CFSAN000228 strain=CFSAN000228
AV972_RS19225	CaiT	Salmonella enterica subsp. enterica serovar Bareilly str. CFSAN000228 strain=CFSAN000228
AV972_RS19230	CaiA	Salmonella enterica subsp. enterica serovar Bareilly str. CFSAN000228 strain=CFSAN000228
AV972_RS19235	CaiB	Salmonella enterica subsp. enterica serovar Bareilly str. CFSAN000228 strain=CFSAN000228
AV972_RS19245	CaiD	Salmonella enterica subsp. enterica serovar Bareilly str. CFSAN000228 strain=CFSAN000228
AV972_RS19250	CaiE	Salmonella enterica subsp. enterica serovar Bareilly str. CFSAN000228 strain=CFSAN000228
IY65_RS00360	CaiC	Salmonella enterica subsp. enterica serovar Enteritidis strain=OLF-SE7-100819
IY65_RS00375	CaiT	Salmonella enterica subsp. enterica serovar Enteritidis strain=OLF-SE7-100819
IY65_RS00370	CaiA	Salmonella enterica subsp. enterica serovar Enteritidis strain=OLF-SE7-100819
IY65_RS00365	CaiB	Salmonella enterica subsp. enterica serovar Enteritidis strain=OLF-SE7-100819
IY65_RS00355	CaiD	Salmonella enterica subsp. enterica serovar Enteritidis strain=OLF-SE7-100819
IY65_RS00350	CaiE	Salmonella enterica subsp. enterica serovar Enteritidis strain=OLF-SE7-100819
IY66_RS00360	CaiC	Salmonella enterica subsp. enterica serovar Enteritidis strain=OLF-SE8-1021710
IY66_RS00375	CaiT	Salmonella enterica subsp. enterica serovar Enteritidis strain=OLF-SE8-1021710
IY66_RS00370	CaiA	Salmonella enterica subsp. enterica serovar Enteritidis strain=OLF-SE8-1021710
IY66_RS00365	CaiB	Salmonella enterica subsp. enterica serovar Enteritidis strain=OLF-SE8-1021710
IY66_RS00355	CaiD	Salmonella enterica subsp. enterica serovar Enteritidis strain=OLF-SE8-1021710
IY66_RS00350	CaiE	Salmonella enterica subsp. enterica serovar Enteritidis strain=OLF-SE8-1021710
IY67_RS00360	CaiC	Salmonella enterica subsp. enterica serovar Enteritidis strain=OLF-SE9-10012
IY67_RS00375	CaiT	Salmonella enterica subsp. enterica serovar Enteritidis strain=OLF-SE9-10012
IY67_RS00370	CaiA	Salmonella enterica subsp. enterica serovar Enteritidis strain=OLF-SE9-10012
IY67_RS00365	CaiB	Salmonella enterica subsp. enterica serovar Enteritidis strain=OLF-SE9-10012
IY67_RS00355	CaiD	Salmonella enterica subsp. enterica serovar Enteritidis strain=OLF-SE9-10012
IY67_RS00350	CaiE	Salmonella enterica subsp. enterica serovar Enteritidis strain=OLF-SE9-10012
IY68_RS00360	CaiC	Salmonella enterica subsp. enterica serovar Enteritidis strain=OLF-SE10-10052
IY68_RS00375	CaiT	Salmonella enterica subsp. enterica serovar Enteritidis strain=OLF-SE10-10052
IY68_RS00370	CaiA	Salmonella enterica subsp. enterica serovar Enteritidis strain=OLF-SE10-10052
IY68_RS00365	CaiB	Salmonella enterica subsp. enterica serovar Enteritidis strain=OLF-SE10-10052
IY68_RS00355	CaiD	Salmonella enterica subsp. enterica serovar Enteritidis strain=OLF-SE10-10052
IY68_RS00350	CaiE	Salmonella enterica subsp. enterica serovar Enteritidis strain=OLF-SE10-10052
IY69_RS00360	CaiC	Salmonella enterica subsp. enterica serovar Enteritidis strain=OLF-SE11-10058
IY69_RS00375	CaiT	Salmonella enterica subsp. enterica serovar Enteritidis strain=OLF-SE11-10058
IY69_RS00370	CaiA	Salmonella enterica subsp. enterica serovar Enteritidis strain=OLF-SE11-10058
IY69_RS00365	CaiB	Salmonella enterica subsp. enterica serovar Enteritidis strain=OLF-SE11-10058
IY69_RS00355	CaiD	Salmonella enterica subsp. enterica serovar Enteritidis strain=OLF-SE11-10058
IY69_RS00350	CaiE	Salmonella enterica subsp. enterica serovar Enteritidis strain=OLF-SE11-10058
IY61_RS00360	CaiC	Salmonella enterica subsp. enterica serovar Enteritidis strain=OLF-SE3-98983-4
IY61_RS00375	CaiT	Salmonella enterica subsp. enterica serovar Enteritidis strain=OLF-SE3-98983-4
IY61_RS00370	CaiA	Salmonella enterica subsp. enterica serovar Enteritidis strain=OLF-SE3-98983-4
IY61_RS00365	CaiB	Salmonella enterica subsp. enterica serovar Enteritidis strain=OLF-SE3-98983-4
IY61_RS00355	CaiD	Salmonella enterica subsp. enterica serovar Enteritidis strain=OLF-SE3-98983-4
IY61_RS00350	CaiE	Salmonella enterica subsp. enterica serovar Enteritidis strain=OLF-SE3-98983-4
IY60_RS00360	CaiC	Salmonella enterica subsp. enterica serovar Enteritidis strain=OLF-SE2-98984-6
IY60_RS00375	CaiT	Salmonella enterica subsp. enterica serovar Enteritidis strain=OLF-SE2-98984-6
IY60_RS00370	CaiA	Salmonella enterica subsp. enterica serovar Enteritidis strain=OLF-SE2-98984-6
IY60_RS00365	CaiB	Salmonella enterica subsp. enterica serovar Enteritidis strain=OLF-SE2-98984-6
IY60_RS00355	CaiD	Salmonella enterica subsp. enterica serovar Enteritidis strain=OLF-SE2-98984-6
IY60_RS00350	CaiE	Salmonella enterica subsp. enterica serovar Enteritidis strain=OLF-SE2-98984-6
IY62_RS00360	CaiC	Salmonella enterica subsp. enterica serovar Enteritidis strain=OLF-SE4-0317-8
IY62_RS00375	CaiT	Salmonella enterica subsp. enterica serovar Enteritidis strain=OLF-SE4-0317-8
IY62_RS00370	CaiA	Salmonella enterica subsp. enterica serovar Enteritidis strain=OLF-SE4-0317-8
IY62_RS00365	CaiB	Salmonella enterica subsp. enterica serovar Enteritidis strain=OLF-SE4-0317-8
IY62_RS00355	CaiD	Salmonella enterica subsp. enterica serovar Enteritidis strain=OLF-SE4-0317-8
IY62_RS00350	CaiE	Salmonella enterica subsp. enterica serovar Enteritidis strain=OLF-SE4-0317-8
IY63_RS00360	CaiC	Salmonella enterica subsp. enterica serovar Enteritidis strain=OLF-SE5-1104-2
IY63_RS00375	CaiT	Salmonella enterica subsp. enterica serovar Enteritidis strain=OLF-SE5-1104-2
IY63_RS00370	CaiA	Salmonella enterica subsp. enterica serovar Enteritidis strain=OLF-SE5-1104-2
IY63_RS00365	CaiB	Salmonella enterica subsp. enterica serovar Enteritidis strain=OLF-SE5-1104-2
IY63_RS00355	CaiD	Salmonella enterica subsp. enterica serovar Enteritidis strain=OLF-SE5-1104-2
IY63_RS00350	CaiE	Salmonella enterica subsp. enterica serovar Enteritidis strain=OLF-SE5-1104-2
IY59_RS00360	CaiC	Salmonella enterica subsp. enterica serovar Enteritidis strain=OLF-SE1-1019-1
IY59_RS00375	CaiT	Salmonella enterica subsp. enterica serovar Enteritidis strain=OLF-SE1-1019-1
IY59_RS00370	CaiA	Salmonella enterica subsp. enterica serovar Enteritidis strain=OLF-SE1-1019-1
IY59_RS00365	CaiB	Salmonella enterica subsp. enterica serovar Enteritidis strain=OLF-SE1-1019-1
IY59_RS00355	CaiD	Salmonella enterica subsp. enterica serovar Enteritidis strain=OLF-SE1-1019-1
IY59_RS00350	CaiE	Salmonella enterica subsp. enterica serovar Enteritidis strain=OLF-SE1-1019-1
IY64_RS00360	CaiC	Salmonella enterica subsp. enterica serovar Enteritidis strain=OLF-SE6-00219-16
IY64_RS00375	CaiT	Salmonella enterica subsp. enterica serovar Enteritidis strain=OLF-SE6-00219-16
IY64_RS00370	CaiA	Salmonella enterica subsp. enterica serovar Enteritidis strain=OLF-SE6-00219-16
IY64_RS00365	CaiB	Salmonella enterica subsp. enterica serovar Enteritidis strain=OLF-SE6-00219-16
IY64_RS00355	CaiD	Salmonella enterica subsp. enterica serovar Enteritidis strain=OLF-SE6-00219-16
IY64_RS00350	CaiE	Salmonella enterica subsp. enterica serovar Enteritidis strain=OLF-SE6-00219-16
BW25113_RS00195	CaiC	Escherichia coli BW25113 strain=K-12 substr. BW25113
BW25113_RS00210	CaiT	Escherichia coli BW25113 strain=K-12 substr. BW25113
BW25113_RS00205	CaiA	Escherichia coli BW25113 strain=K-12 substr. BW25113
BW25113_RS00200	CaiB	Escherichia coli BW25113 strain=K-12 substr. BW25113
BW25113_RS00190	CaiD	Escherichia coli BW25113 strain=K-12 substr. BW25113
BW25113_RS00185	CaiE	Escherichia coli BW25113 strain=K-12 substr. BW25113
DP22_RS15080	CaiC	Salmonella enterica subsp. enterica serovar Enteritidis strain=SEJ
DP22_RS15095	CaiT	Salmonella enterica subsp. enterica serovar Enteritidis strain=SEJ
DP22_RS15090	CaiA	Salmonella enterica subsp. enterica serovar Enteritidis strain=SEJ
DP22_RS15085	CaiB	Salmonella enterica subsp. enterica serovar Enteritidis strain=SEJ
DP22_RS15075	CaiD	Salmonella enterica subsp. enterica serovar Enteritidis strain=SEJ
DP22_RS15070	CaiE	Salmonella enterica subsp. enterica serovar Enteritidis strain=SEJ
MC73_RS02560	CaiC	Proteus mirabilis strain=FDAARGOS_81
MC73_RS02575	CaiT	Proteus mirabilis strain=FDAARGOS_81
MC73_RS02570	CaiA	Proteus mirabilis strain=FDAARGOS_81
MC73_RS02565	CaiB	Proteus mirabilis strain=FDAARGOS_81
MC73_RS02555	CaiD	Proteus mirabilis strain=FDAARGOS_81
MC73_RS02550	CaiE	Proteus mirabilis strain=FDAARGOS_81
MC72_RS15310	CaiC	Proteus mirabilis strain=FDAARGOS_80
MC72_RS15295	CaiT	Proteus mirabilis strain=FDAARGOS_80
MC72_RS15300	CaiA	Proteus mirabilis strain=FDAARGOS_80
MC72_RS15305	CaiB	Proteus mirabilis strain=FDAARGOS_80
MC72_RS15315	CaiD	Proteus mirabilis strain=FDAARGOS_80
MC72_RS15320	CaiE	Proteus mirabilis strain=FDAARGOS_80
MC62_RS00680	CaiC	Citrobacter freundii strain=FDAARGOS_73
MC62_RS00695	CaiT	Citrobacter freundii strain=FDAARGOS_73
MC62_RS00690	CaiA	Citrobacter freundii strain=FDAARGOS_73
MC62_RS00685	CaiB	Citrobacter freundii strain=FDAARGOS_73
MC62_RS00675	CaiD	Citrobacter freundii strain=FDAARGOS_73
MC62_RS00670	CaiE	Citrobacter freundii strain=FDAARGOS_73
MC58_RS14955	CaiC	Salmonella enterica strain=FDAARGOS_70
MC58_RS14940	CaiT	Salmonella enterica strain=FDAARGOS_70
MC58_RS14945	CaiA	Salmonella enterica strain=FDAARGOS_70
MC58_RS14950	CaiB	Salmonella enterica strain=FDAARGOS_70
MC58_RS14960	CaiD	Salmonella enterica strain=FDAARGOS_70
MC58_RS14965	CaiE	Salmonella enterica strain=FDAARGOS_70
MC53_RS08810	CaiT	Proteus mirabilis strain=FDAARGOS_67
MC53_RS08815	CaiA	Proteus mirabilis strain=FDAARGOS_67
MC53_RS08820	CaiB	Proteus mirabilis strain=FDAARGOS_67
MC53_RS08830	CaiD	Proteus mirabilis strain=FDAARGOS_67
MC53_RS08835	CaiE	Proteus mirabilis strain=FDAARGOS_67
MC53_RS08780	CaiC	Proteus mirabilis strain=FDAARGOS_67
MC53_RS08825	CaiC	Proteus mirabilis strain=FDAARGOS_67
MC47_RS01195	CaiC	Citrobacter freundii strain=FDAARGOS_61
MC47_RS01180	CaiT	Citrobacter freundii strain=FDAARGOS_61
MC47_RS01185	CaiA	Citrobacter freundii strain=FDAARGOS_61
MC47_RS01190	CaiB	Citrobacter freundii strain=FDAARGOS_61
MC47_RS01200	CaiD	Citrobacter freundii strain=FDAARGOS_61
MC47_RS01205	CaiE	Citrobacter freundii strain=FDAARGOS_61
MC46_RS00865	CaiT	Proteus mirabilis strain=FDAARGOS_60
MC46_RS00860	CaiA	Proteus mirabilis strain=FDAARGOS_60
MC46_RS00855	CaiB	Proteus mirabilis strain=FDAARGOS_60
MC46_RS00845	CaiD	Proteus mirabilis strain=FDAARGOS_60
MC46_RS00840	CaiE	Proteus mirabilis strain=FDAARGOS_60
MC46_RS00850	CaiC	Proteus mirabilis strain=FDAARGOS_60
MC46_RS00895	CaiC	Proteus mirabilis strain=FDAARGOS_60
ECONIH1_RS00220	CaiC	Escherichia coli strain=ECONIH1
ECONIH1_RS00235	CaiT	Escherichia coli strain=ECONIH1
ECONIH1_RS00230	CaiA	Escherichia coli strain=ECONIH1
ECONIH1_RS00225	CaiB	Escherichia coli strain=ECONIH1
ECONIH1_RS00215	CaiD	Escherichia coli strain=ECONIH1
ECONIH1_RS00210	CaiE	Escherichia coli strain=ECONIH1
ER2796_RS00195	CaiC	Escherichia coli ER2796 strain=K-12 ER2796
ER2796_RS00210	CaiT	Escherichia coli ER2796 strain=K-12 ER2796
ER2796_RS00205	CaiA	Escherichia coli ER2796 strain=K-12 ER2796
ER2796_RS00200	CaiB	Escherichia coli ER2796 strain=K-12 ER2796
ER2796_RS00190	CaiD	Escherichia coli ER2796 strain=K-12 ER2796
ER2796_RS00185	CaiE	Escherichia coli ER2796 strain=K-12 ER2796
ER3413_RS00195	CaiC	Escherichia coli K-12 strain=K-12 ER3413
ER3413_RS00210	CaiT	Escherichia coli K-12 strain=K-12 ER3413
ER3413_RS00205	CaiA	Escherichia coli K-12 strain=K-12 ER3413
ER3413_RS00200	CaiB	Escherichia coli K-12 strain=K-12 ER3413
ER3413_RS00190	CaiD	Escherichia coli K-12 strain=K-12 ER3413
ER3413_RS00185	CaiE	Escherichia coli K-12 strain=K-12 ER3413
HW42_RS03920	CaiC	Escherichia coli strain=RM9387
HW42_RS03935	CaiT	Escherichia coli strain=RM9387
HW42_RS03930	CaiA	Escherichia coli strain=RM9387
HW42_RS03925	CaiB	Escherichia coli strain=RM9387
HW42_RS03915	CaiD	Escherichia coli strain=RM9387
HW42_RS03910	CaiE	Escherichia coli strain=RM9387
HW43_RS03925	CaiC	Escherichia coli strain=94-3024
HW43_RS03935	CaiA	Escherichia coli strain=94-3024
HW43_RS03930	CaiB	Escherichia coli strain=94-3024
HW43_RS03920	CaiD	Escherichia coli strain=94-3024
HW43_RS03915	CaiE	Escherichia coli strain=94-3024
EO53_RS18145	CaiC	Escherichia coli str. K-12 substr. MG1655 strain=K-12 substr. MG1655
EO53_RS18130	CaiT	Escherichia coli str. K-12 substr. MG1655 strain=K-12 substr. MG1655
EO53_RS18135	CaiA	Escherichia coli str. K-12 substr. MG1655 strain=K-12 substr. MG1655
EO53_RS18140	CaiB	Escherichia coli str. K-12 substr. MG1655 strain=K-12 substr. MG1655
EO53_RS18150	CaiD	Escherichia coli str. K-12 substr. MG1655 strain=K-12 substr. MG1655
EO53_RS18155	CaiE	Escherichia coli str. K-12 substr. MG1655 strain=K-12 substr. MG1655
SS52_RS00210	CaiC	Escherichia coli O157:H7 str. SS52 strain=SS52
SS52_RS00225	CaiT	Escherichia coli O157:H7 str. SS52 strain=SS52
SS52_RS00220	CaiA	Escherichia coli O157:H7 str. SS52 strain=SS52
SS52_RS00215	CaiB	Escherichia coli O157:H7 str. SS52 strain=SS52
SS52_RS00205	CaiD	Escherichia coli O157:H7 str. SS52 strain=SS52
SS52_RS00200	CaiE	Escherichia coli O157:H7 str. SS52 strain=SS52
L282_RS14670	CaiC	Escherichia coli APEC IMT5155 strain=APEC IMT5155
L282_RS14685	CaiT	Escherichia coli APEC IMT5155 strain=APEC IMT5155
L282_RS14680	CaiA	Escherichia coli APEC IMT5155 strain=APEC IMT5155
L282_RS14675	CaiB	Escherichia coli APEC IMT5155 strain=APEC IMT5155
L282_RS14665	CaiD	Escherichia coli APEC IMT5155 strain=APEC IMT5155
L282_RS14660	CaiE	Escherichia coli APEC IMT5155 strain=APEC IMT5155
IT63_RS03305	CaiC	Salmonella enterica subsp. enterica serovar Paratyphi A strain=50973
IT63_RS03315	CaiA	Salmonella enterica subsp. enterica serovar Paratyphi A strain=50973
IT63_RS03310	CaiB	Salmonella enterica subsp. enterica serovar Paratyphi A strain=50973
IT63_RS03300	CaiD	Salmonella enterica subsp. enterica serovar Paratyphi A strain=50973
IT63_RS03295	CaiE	Salmonella enterica subsp. enterica serovar Paratyphi A strain=50973
LW89_RS03590	CaiC	Salmonella enterica subsp. enterica serovar Paratyphi A strain=CMCC 50503
LW89_RS03575	CaiT	Salmonella enterica subsp. enterica serovar Paratyphi A strain=CMCC 50503
LW89_RS03580	CaiA	Salmonella enterica subsp. enterica serovar Paratyphi A strain=CMCC 50503
LW89_RS03585	CaiB	Salmonella enterica subsp. enterica serovar Paratyphi A strain=CMCC 50503
LW89_RS03595	CaiD	Salmonella enterica subsp. enterica serovar Paratyphi A strain=CMCC 50503
LW89_RS03600	CaiE	Salmonella enterica subsp. enterica serovar Paratyphi A strain=CMCC 50503
AC789_RS00200	CaiC	Escherichia coli strain=789
AC789_RS00215	CaiT	Escherichia coli strain=789
AC789_RS00210	CaiA	Escherichia coli strain=789
AC789_RS00205	CaiB	Escherichia coli strain=789
AC789_RS00195	CaiD	Escherichia coli strain=789
AC789_RS00190	CaiE	Escherichia coli strain=789
CH99_RS01430	CaiC	Escherichia coli O157:H16 strain=Santai
CH99_RS01445	CaiT	Escherichia coli O157:H16 strain=Santai
CH99_RS01440	CaiA	Escherichia coli O157:H16 strain=Santai
CH99_RS01435	CaiB	Escherichia coli O157:H16 strain=Santai
CH99_RS01425	CaiD	Escherichia coli O157:H16 strain=Santai
CH99_RS01420	CaiE	Escherichia coli O157:H16 strain=Santai
EC1303_RS00195	CaiC	Escherichia coli 1303 strain=1303
EC1303_RS00210	CaiT	Escherichia coli 1303 strain=1303
EC1303_RS00205	CaiA	Escherichia coli 1303 strain=1303
EC1303_RS00200	CaiB	Escherichia coli 1303 strain=1303
EC1303_RS00190	CaiD	Escherichia coli 1303 strain=1303
EC1303_RS00185	CaiE	Escherichia coli 1303 strain=1303
TH69_RS00215	CaiC	Escherichia coli strain=C41(DE3)
TH69_RS00230	CaiT	Escherichia coli strain=C41(DE3)
TH69_RS00225	CaiA	Escherichia coli strain=C41(DE3)
TH69_RS00210	CaiD	Escherichia coli strain=C41(DE3)
TH69_RS00205	CaiE	Escherichia coli strain=C41(DE3)
E1470_RS00205	CaiC	Escherichia coli ECC-1470 strain=ECC-1470
E1470_RS00220	CaiT	Escherichia coli ECC-1470 strain=ECC-1470
E1470_RS00215	CaiA	Escherichia coli ECC-1470 strain=ECC-1470
E1470_RS00210	CaiB	Escherichia coli ECC-1470 strain=ECC-1470
E1470_RS00200	CaiD	Escherichia coli ECC-1470 strain=ECC-1470
E1470_RS00195	CaiE	Escherichia coli ECC-1470 strain=ECC-1470
SR36_RS00215	CaiC	Escherichia coli strain=BL21 (TaKaRa)
SR36_RS00230	CaiT	Escherichia coli strain=BL21 (TaKaRa)
SR36_RS00225	CaiA	Escherichia coli strain=BL21 (TaKaRa)
SR36_RS00210	CaiD	Escherichia coli strain=BL21 (TaKaRa)
SR36_RS00205	CaiE	Escherichia coli strain=BL21 (TaKaRa)
USML2_RS00880	CaiC	Escherichia coli strain=USML2
USML2_RS00865	CaiT	Escherichia coli strain=USML2
USML2_RS00870	CaiA	Escherichia coli strain=USML2
USML2_RS00875	CaiB	Escherichia coli strain=USML2
USML2_RS00885	CaiD	Escherichia coli strain=USML2
USML2_RS00890	CaiE	Escherichia coli strain=USML2
SY51_RS00210	CaiC	Escherichia coli strain=MNCRE44
SY51_RS00225	CaiT	Escherichia coli strain=MNCRE44
SY51_RS00220	CaiA	Escherichia coli strain=MNCRE44
SY51_RS00215	CaiB	Escherichia coli strain=MNCRE44
SY51_RS00205	CaiD	Escherichia coli strain=MNCRE44
SY51_RS00200	CaiE	Escherichia coli strain=MNCRE44
AW57_RS19520	CaiC	Salmonella enterica subsp. enterica serovar Anatum str. CDC 06-0532 strain=CDC 06-0532
AW57_RS19505	CaiT	Salmonella enterica subsp. enterica serovar Anatum str. CDC 06-0532 strain=CDC 06-0532
AW57_RS19510	CaiA	Salmonella enterica subsp. enterica serovar Anatum str. CDC 06-0532 strain=CDC 06-0532
AW57_RS19515	CaiB	Salmonella enterica subsp. enterica serovar Anatum str. CDC 06-0532 strain=CDC 06-0532
AW57_RS19525	CaiD	Salmonella enterica subsp. enterica serovar Anatum str. CDC 06-0532 strain=CDC 06-0532
AW57_RS19530	CaiE	Salmonella enterica subsp. enterica serovar Anatum str. CDC 06-0532 strain=CDC 06-0532
AW83_RS19625	CaiC	Salmonella enterica subsp. enterica serovar Newport str. USDA-ARS-USMARC-1927 strain=USDA-ARS-USMARC-1927
AW83_RS19610	CaiT	Salmonella enterica subsp. enterica serovar Newport str. USDA-ARS-USMARC-1927 strain=USDA-ARS-USMARC-1927
AW83_RS19615	CaiA	Salmonella enterica subsp. enterica serovar Newport str. USDA-ARS-USMARC-1927 strain=USDA-ARS-USMARC-1927
AW83_RS19620	CaiB	Salmonella enterica subsp. enterica serovar Newport str. USDA-ARS-USMARC-1927 strain=USDA-ARS-USMARC-1927
AW83_RS19630	CaiD	Salmonella enterica subsp. enterica serovar Newport str. USDA-ARS-USMARC-1927 strain=USDA-ARS-USMARC-1927
AW83_RS19635	CaiE	Salmonella enterica subsp. enterica serovar Newport str. USDA-ARS-USMARC-1927 strain=USDA-ARS-USMARC-1927
AW67_RS03820	CaiC	Salmonella enterica subsp. enterica serovar Montevideo str. USDA-ARS-USMARC-1903 strain=USDA-ARS-USMARC-1903
AW67_RS03835	CaiT	Salmonella enterica subsp. enterica serovar Montevideo str. USDA-ARS-USMARC-1903 strain=USDA-ARS-USMARC-1903
AW67_RS03830	CaiA	Salmonella enterica subsp. enterica serovar Montevideo str. USDA-ARS-USMARC-1903 strain=USDA-ARS-USMARC-1903
AW67_RS03825	CaiB	Salmonella enterica subsp. enterica serovar Montevideo str. USDA-ARS-USMARC-1903 strain=USDA-ARS-USMARC-1903
AW67_RS03815	CaiD	Salmonella enterica subsp. enterica serovar Montevideo str. USDA-ARS-USMARC-1903 strain=USDA-ARS-USMARC-1903
AW67_RS03810	CaiE	Salmonella enterica subsp. enterica serovar Montevideo str. USDA-ARS-USMARC-1903 strain=USDA-ARS-USMARC-1903
AX02_RS04130	CaiC	Salmonella enterica subsp. enterica serovar Typhimurium str. USDA-ARS-USMARC-1899 strain=USDA-ARS-USMARC-1899
AX02_RS04145	CaiT	Salmonella enterica subsp. enterica serovar Typhimurium str. USDA-ARS-USMARC-1899 strain=USDA-ARS-USMARC-1899
AX02_RS04140	CaiA	Salmonella enterica subsp. enterica serovar Typhimurium str. USDA-ARS-USMARC-1899 strain=USDA-ARS-USMARC-1899
AX02_RS04135	CaiB	Salmonella enterica subsp. enterica serovar Typhimurium str. USDA-ARS-USMARC-1899 strain=USDA-ARS-USMARC-1899
AX02_RS04125	CaiD	Salmonella enterica subsp. enterica serovar Typhimurium str. USDA-ARS-USMARC-1899 strain=USDA-ARS-USMARC-1899
AX02_RS04120	CaiE	Salmonella enterica subsp. enterica serovar Typhimurium str. USDA-ARS-USMARC-1899 strain=USDA-ARS-USMARC-1899
ECRV308_RS00195	CaiC	Escherichia coli strain=K-12 substr. RV308
ECRV308_RS00210	CaiT	Escherichia coli strain=K-12 substr. RV308
ECRV308_RS00205	CaiA	Escherichia coli strain=K-12 substr. RV308
ECRV308_RS00200	CaiB	Escherichia coli strain=K-12 substr. RV308
ECRV308_RS00190	CaiD	Escherichia coli strain=K-12 substr. RV308
ECRV308_RS00185	CaiE	Escherichia coli strain=K-12 substr. RV308
SINFA_RS00350	CaiC	Salmonella enterica subsp. enterica serovar Infantis strain=1326/28
SINFA_RS00365	CaiT	Salmonella enterica subsp. enterica serovar Infantis strain=1326/28
SINFA_RS00360	CaiA	Salmonella enterica subsp. enterica serovar Infantis strain=1326/28
SINFA_RS00355	CaiB	Salmonella enterica subsp. enterica serovar Infantis strain=1326/28
SINFA_RS00345	CaiD	Salmonella enterica subsp. enterica serovar Infantis strain=1326/28
SINFA_RS00340	CaiE	Salmonella enterica subsp. enterica serovar Infantis strain=1326/28
ECHMS174_RS00195	CaiC	Escherichia coli strain=K-12 substr. HMS174
ECHMS174_RS00210	CaiT	Escherichia coli strain=K-12 substr. HMS174
ECHMS174_RS00205	CaiA	Escherichia coli strain=K-12 substr. HMS174
ECHMS174_RS00200	CaiB	Escherichia coli strain=K-12 substr. HMS174
ECHMS174_RS00190	CaiD	Escherichia coli strain=K-12 substr. HMS174
ECHMS174_RS00185	CaiE	Escherichia coli strain=K-12 substr. HMS174
AW55_RS19890	CaiC	Salmonella enterica subsp. enterica serovar Anatum str. USDA-ARS-USMARC-1175 strain=USDA-ARS-USMARC-1175
AW55_RS19875	CaiT	Salmonella enterica subsp. enterica serovar Anatum str. USDA-ARS-USMARC-1175 strain=USDA-ARS-USMARC-1175
AW55_RS19880	CaiA	Salmonella enterica subsp. enterica serovar Anatum str. USDA-ARS-USMARC-1175 strain=USDA-ARS-USMARC-1175
AW55_RS19885	CaiB	Salmonella enterica subsp. enterica serovar Anatum str. USDA-ARS-USMARC-1175 strain=USDA-ARS-USMARC-1175
AW55_RS19895	CaiD	Salmonella enterica subsp. enterica serovar Anatum str. USDA-ARS-USMARC-1175 strain=USDA-ARS-USMARC-1175
AW55_RS19900	CaiE	Salmonella enterica subsp. enterica serovar Anatum str. USDA-ARS-USMARC-1175 strain=USDA-ARS-USMARC-1175
HUS2011_RS01180	CaiC	Escherichia coli strain=HUSEC2011
HUS2011_RS01195	CaiT	Escherichia coli strain=HUSEC2011
HUS2011_RS01190	CaiA	Escherichia coli strain=HUSEC2011
HUS2011_RS01185	CaiB	Escherichia coli strain=HUSEC2011
HUS2011_RS01175	CaiD	Escherichia coli strain=HUSEC2011
HUS2011_RS01170	CaiE	Escherichia coli strain=HUSEC2011
ECVR50_RS00205	CaiC	Escherichia coli VR50 strain=VR50
ECVR50_RS00220	CaiT	Escherichia coli VR50 strain=VR50
ECVR50_RS00215	CaiA	Escherichia coli VR50 strain=VR50
ECVR50_RS00210	CaiB	Escherichia coli VR50 strain=VR50
ECVR50_RS00200	CaiD	Escherichia coli VR50 strain=VR50
ECVR50_RS00195	CaiE	Escherichia coli VR50 strain=VR50
VK74_RS12835	CaiC	Escherichia coli strain=CI5
VK74_RS12820	CaiT	Escherichia coli strain=CI5
VK74_RS12825	CaiA	Escherichia coli strain=CI5
VK74_RS12830	CaiB	Escherichia coli strain=CI5
VK74_RS12840	CaiD	Escherichia coli strain=CI5
VK74_RS12845	CaiE	Escherichia coli strain=CI5
AX05_RS04015	CaiC	Salmonella enterica subsp. enterica serovar Typhimurium str. CDC 2011K-0870 strain=CDC 2011K-0870
AX05_RS04030	CaiT	Salmonella enterica subsp. enterica serovar Typhimurium str. CDC 2011K-0870 strain=CDC 2011K-0870
AX05_RS04025	CaiA	Salmonella enterica subsp. enterica serovar Typhimurium str. CDC 2011K-0870 strain=CDC 2011K-0870
AX05_RS04020	CaiB	Salmonella enterica subsp. enterica serovar Typhimurium str. CDC 2011K-0870 strain=CDC 2011K-0870
AX05_RS04010	CaiD	Salmonella enterica subsp. enterica serovar Typhimurium str. CDC 2011K-0870 strain=CDC 2011K-0870
AX05_RS04005	CaiE	Salmonella enterica subsp. enterica serovar Typhimurium str. CDC 2011K-0870 strain=CDC 2011K-0870
AW70_RS18610	CaiC	Salmonella enterica subsp. enterica serovar Montevideo str. CDC 86-0391 strain=CDC 86-0391
AW70_RS18595	CaiT	Salmonella enterica subsp. enterica serovar Montevideo str. CDC 86-0391 strain=CDC 86-0391
AW70_RS18600	CaiA	Salmonella enterica subsp. enterica serovar Montevideo str. CDC 86-0391 strain=CDC 86-0391
AW70_RS18605	CaiB	Salmonella enterica subsp. enterica serovar Montevideo str. CDC 86-0391 strain=CDC 86-0391
AW70_RS18615	CaiD	Salmonella enterica subsp. enterica serovar Montevideo str. CDC 86-0391 strain=CDC 86-0391
AW70_RS18620	CaiE	Salmonella enterica subsp. enterica serovar Montevideo str. CDC 86-0391 strain=CDC 86-0391
AW90_RS19910	CaiC	Salmonella enterica subsp. enterica serovar Newport str. CDC 2010K-2159 strain=CDC 2010K-2159
AW90_RS19895	CaiT	Salmonella enterica subsp. enterica serovar Newport str. CDC 2010K-2159 strain=CDC 2010K-2159
AW90_RS19900	CaiA	Salmonella enterica subsp. enterica serovar Newport str. CDC 2010K-2159 strain=CDC 2010K-2159
AW90_RS19905	CaiB	Salmonella enterica subsp. enterica serovar Newport str. CDC 2010K-2159 strain=CDC 2010K-2159
AW90_RS19915	CaiD	Salmonella enterica subsp. enterica serovar Newport str. CDC 2010K-2159 strain=CDC 2010K-2159
AW90_RS19920	CaiE	Salmonella enterica subsp. enterica serovar Newport str. CDC 2010K-2159 strain=CDC 2010K-2159
SH05_RS03925	CaiC	Escherichia coli K-12 strain=K-12 MG1655
SH05_RS03940	CaiT	Escherichia coli K-12 strain=K-12 MG1655
SH05_RS03935	CaiA	Escherichia coli K-12 strain=K-12 MG1655
SH05_RS03930	CaiB	Escherichia coli K-12 strain=K-12 MG1655
SH05_RS03920	CaiD	Escherichia coli K-12 strain=K-12 MG1655
SH05_RS03915	CaiE	Escherichia coli K-12 strain=K-12 MG1655
SH02_RS03880	CaiC	Escherichia coli K-12 strain=K-12 MG1655
SH02_RS03895	CaiT	Escherichia coli K-12 strain=K-12 MG1655
SH02_RS03890	CaiA	Escherichia coli K-12 strain=K-12 MG1655
SH02_RS03885	CaiB	Escherichia coli K-12 strain=K-12 MG1655
SH02_RS03875	CaiD	Escherichia coli K-12 strain=K-12 MG1655
SH02_RS03870	CaiE	Escherichia coli K-12 strain=K-12 MG1655
SH08_RS03925	CaiC	Escherichia coli K-12 strain=K-12 MG1655
SH08_RS03940	CaiT	Escherichia coli K-12 strain=K-12 MG1655
SH08_RS03935	CaiA	Escherichia coli K-12 strain=K-12 MG1655
SH08_RS03930	CaiB	Escherichia coli K-12 strain=K-12 MG1655
SH08_RS03920	CaiD	Escherichia coli K-12 strain=K-12 MG1655
SH08_RS03915	CaiE	Escherichia coli K-12 strain=K-12 MG1655
SH03_RS03930	CaiC	Escherichia coli K-12 strain=K-12 MG1655
SH03_RS03945	CaiT	Escherichia coli K-12 strain=K-12 MG1655
SH03_RS03940	CaiA	Escherichia coli K-12 strain=K-12 MG1655
SH03_RS03935	CaiB	Escherichia coli K-12 strain=K-12 MG1655
SH03_RS03925	CaiD	Escherichia coli K-12 strain=K-12 MG1655
SH03_RS03920	CaiE	Escherichia coli K-12 strain=K-12 MG1655
SH06_RS04245	CaiC	Escherichia coli K-12 strain=K-12 MG1655
SH06_RS04260	CaiT	Escherichia coli K-12 strain=K-12 MG1655
SH06_RS04255	CaiA	Escherichia coli K-12 strain=K-12 MG1655
SH06_RS04250	CaiB	Escherichia coli K-12 strain=K-12 MG1655
SH06_RS04240	CaiD	Escherichia coli K-12 strain=K-12 MG1655
SH06_RS04235	CaiE	Escherichia coli K-12 strain=K-12 MG1655
SH04_RS03920	CaiC	Escherichia coli K-12 strain=K-12 MG1655
SH04_RS03935	CaiT	Escherichia coli K-12 strain=K-12 MG1655
SH04_RS03930	CaiA	Escherichia coli K-12 strain=K-12 MG1655
SH04_RS03925	CaiB	Escherichia coli K-12 strain=K-12 MG1655
SH04_RS03915	CaiD	Escherichia coli K-12 strain=K-12 MG1655
SH04_RS03910	CaiE	Escherichia coli K-12 strain=K-12 MG1655
SH07_RS03925	CaiC	Escherichia coli K-12 strain=K-12 MG1655
SH07_RS03940	CaiT	Escherichia coli K-12 strain=K-12 MG1655
SH07_RS03935	CaiA	Escherichia coli K-12 strain=K-12 MG1655
SH07_RS03930	CaiB	Escherichia coli K-12 strain=K-12 MG1655
SH07_RS03920	CaiD	Escherichia coli K-12 strain=K-12 MG1655
SH07_RS03915	CaiE	Escherichia coli K-12 strain=K-12 MG1655
SF31_RS04245	CaiC	Escherichia coli K-12 strain=K-12 MG1655
SF31_RS04260	CaiT	Escherichia coli K-12 strain=K-12 MG1655
SF31_RS04255	CaiA	Escherichia coli K-12 strain=K-12 MG1655
SF31_RS04250	CaiB	Escherichia coli K-12 strain=K-12 MG1655
SF31_RS04240	CaiD	Escherichia coli K-12 strain=K-12 MG1655
SF31_RS04235	CaiE	Escherichia coli K-12 strain=K-12 MG1655
ctg1_1242	CaiC	Escherichia coli O157:H7 strain=7.1_Anguil
ctg1_1245	CaiT	Escherichia coli O157:H7 strain=7.1_Anguil
ctg1_1244	CaiA	Escherichia coli O157:H7 strain=7.1_Anguil
ctg1_1243	CaiB	Escherichia coli O157:H7 strain=7.1_Anguil
ctg1_1241	CaiD	Escherichia coli O157:H7 strain=7.1_Anguil
ctg1_1240	CaiE	Escherichia coli O157:H7 strain=7.1_Anguil
ctg1_4662	CaiC	Escherichia coli O157:H7 strain=Rafaela_II
ctg1_4659	CaiT	Escherichia coli O157:H7 strain=Rafaela_II
ctg1_4660	CaiA	Escherichia coli O157:H7 strain=Rafaela_II
ctg1_4661	CaiB	Escherichia coli O157:H7 strain=Rafaela_II
ctg1_4663	CaiD	Escherichia coli O157:H7 strain=Rafaela_II
ctg1_4664	CaiE	Escherichia coli O157:H7 strain=Rafaela_II
EK12AG100_RS00195	CaiC	Escherichia coli K-12 strain=K-12 substr. AG100
EK12AG100_RS00210	CaiT	Escherichia coli K-12 strain=K-12 substr. AG100
EK12AG100_RS00205	CaiA	Escherichia coli K-12 strain=K-12 substr. AG100
EK12AG100_RS00200	CaiB	Escherichia coli K-12 strain=K-12 substr. AG100
EK12AG100_RS00190	CaiD	Escherichia coli K-12 strain=K-12 substr. AG100
EK12AG100_RS00185	CaiE	Escherichia coli K-12 strain=K-12 substr. AG100
F384_RS00200	CaiC	Citrobacter amalonaticus Y19 strain=Y19
F384_RS00215	CaiT	Citrobacter amalonaticus Y19 strain=Y19
F384_RS00210	CaiA	Citrobacter amalonaticus Y19 strain=Y19
F384_RS00205	CaiB	Citrobacter amalonaticus Y19 strain=Y19
F384_RS00195	CaiD	Citrobacter amalonaticus Y19 strain=Y19
F384_RS00185	CaiE	Citrobacter amalonaticus Y19 strain=Y19
AAF13_RS18765	CaiC	Escherichia coli O104:H4 str. C227-11 strain=C227-11
AAF13_RS18750	CaiT	Escherichia coli O104:H4 str. C227-11 strain=C227-11
AAF13_RS18755	CaiA	Escherichia coli O104:H4 str. C227-11 strain=C227-11
AAF13_RS18760	CaiB	Escherichia coli O104:H4 str. C227-11 strain=C227-11
AAF13_RS18770	CaiD	Escherichia coli O104:H4 str. C227-11 strain=C227-11
AAF13_RS18775	CaiE	Escherichia coli O104:H4 str. C227-11 strain=C227-11
DP32_RS00205	CaiC	Escherichia coli strain=SEC470
DP32_RS00220	CaiT	Escherichia coli strain=SEC470
DP32_RS00215	CaiA	Escherichia coli strain=SEC470
DP32_RS00210	CaiB	Escherichia coli strain=SEC470
DP32_RS00200	CaiD	Escherichia coli strain=SEC470
DP32_RS00195	CaiE	Escherichia coli strain=SEC470
SG48_RS00195	CaiC	Escherichia coli strain=SQ37
SG48_RS00210	CaiT	Escherichia coli strain=SQ37
SG48_RS00205	CaiA	Escherichia coli strain=SQ37
SG48_RS00200	CaiB	Escherichia coli strain=SQ37
SG48_RS00190	CaiD	Escherichia coli strain=SQ37
SG48_RS00185	CaiE	Escherichia coli strain=SQ37
SG49_RS00195	CaiC	Escherichia coli strain=SQ88
SG49_RS00210	CaiT	Escherichia coli strain=SQ88
SG49_RS00205	CaiA	Escherichia coli strain=SQ88
SG49_RS00200	CaiB	Escherichia coli strain=SQ88
SG49_RS00190	CaiD	Escherichia coli strain=SQ88
SG49_RS00185	CaiE	Escherichia coli strain=SQ88
SG46_RS00175	CaiC	Escherichia coli strain=SQ110
SG46_RS00190	CaiT	Escherichia coli strain=SQ110
SG46_RS00185	CaiA	Escherichia coli strain=SQ110
SG46_RS00180	CaiB	Escherichia coli strain=SQ110
SG46_RS00170	CaiD	Escherichia coli strain=SQ110
SG46_RS00165	CaiE	Escherichia coli strain=SQ110
CS35_RS00195	CaiC	Escherichia coli strain=SQ2203
CS35_RS00210	CaiT	Escherichia coli strain=SQ2203
CS35_RS00205	CaiA	Escherichia coli strain=SQ2203
CS35_RS00200	CaiB	Escherichia coli strain=SQ2203
CS35_RS00190	CaiD	Escherichia coli strain=SQ2203
CS35_RS00185	CaiE	Escherichia coli strain=SQ2203
AW50_RS19745	CaiC	Salmonella enterica subsp. enterica serovar Anatum str. USDA-ARS-USMARC-1735 strain=USDA-ARS-USMARC-1735
AW50_RS19730	CaiT	Salmonella enterica subsp. enterica serovar Anatum str. USDA-ARS-USMARC-1735 strain=USDA-ARS-USMARC-1735
AW50_RS19735	CaiA	Salmonella enterica subsp. enterica serovar Anatum str. USDA-ARS-USMARC-1735 strain=USDA-ARS-USMARC-1735
AW50_RS19740	CaiB	Salmonella enterica subsp. enterica serovar Anatum str. USDA-ARS-USMARC-1735 strain=USDA-ARS-USMARC-1735
AW50_RS19750	CaiD	Salmonella enterica subsp. enterica serovar Anatum str. USDA-ARS-USMARC-1735 strain=USDA-ARS-USMARC-1735
AW50_RS19755	CaiE	Salmonella enterica subsp. enterica serovar Anatum str. USDA-ARS-USMARC-1735 strain=USDA-ARS-USMARC-1735
SE14_RS00360	CaiC	Salmonella enterica subsp. enterica serovar Typhimurium strain=YU39
SE14_RS00375	CaiT	Salmonella enterica subsp. enterica serovar Typhimurium strain=YU39
SE14_RS00370	CaiA	Salmonella enterica subsp. enterica serovar Typhimurium strain=YU39
SE14_RS00365	CaiB	Salmonella enterica subsp. enterica serovar Typhimurium strain=YU39
SE14_RS00355	CaiD	Salmonella enterica subsp. enterica serovar Typhimurium strain=YU39
SE14_RS00350	CaiE	Salmonella enterica subsp. enterica serovar Typhimurium strain=YU39
AA102_RS14595	CaiC	Escherichia coli strain=CFSAN029787
AA102_RS14610	CaiT	Escherichia coli strain=CFSAN029787
AA102_RS14605	CaiA	Escherichia coli strain=CFSAN029787
AA102_RS14600	CaiB	Escherichia coli strain=CFSAN029787
AA102_RS14590	CaiD	Escherichia coli strain=CFSAN029787
AA102_RS14585	CaiE	Escherichia coli strain=CFSAN029787
U068_RS00195	CaiC	Escherichia coli K-12 strain=K-12 substr. GM4792
U068_RS00210	CaiT	Escherichia coli K-12 strain=K-12 substr. GM4792
U068_RS00205	CaiA	Escherichia coli K-12 strain=K-12 substr. GM4792
U068_RS00200	CaiB	Escherichia coli K-12 strain=K-12 substr. GM4792
U068_RS00190	CaiD	Escherichia coli K-12 strain=K-12 substr. GM4792
U068_RS00185	CaiE	Escherichia coli K-12 strain=K-12 substr. GM4792
U069_RS00195	CaiC	Escherichia coli K-12 strain=K-12 substr. GM4792
U069_RS00210	CaiT	Escherichia coli K-12 strain=K-12 substr. GM4792
U069_RS00205	CaiA	Escherichia coli K-12 strain=K-12 substr. GM4792
U069_RS00200	CaiB	Escherichia coli K-12 strain=K-12 substr. GM4792
U069_RS00190	CaiD	Escherichia coli K-12 strain=K-12 substr. GM4792
U069_RS00185	CaiE	Escherichia coli K-12 strain=K-12 substr. GM4792
NMECO18_RS20295	CaiC	Escherichia coli strain=O18
NMECO18_RS20310	CaiT	Escherichia coli strain=O18
NMECO18_RS20305	CaiA	Escherichia coli strain=O18
NMECO18_RS20300	CaiB	Escherichia coli strain=O18
NMECO18_RS20290	CaiD	Escherichia coli strain=O18
NMECO18_RS20285	CaiE	Escherichia coli strain=O18
APECO18_RS19250	CaiC	Escherichia coli APEC O18 strain=APEC O18
APECO18_RS19265	CaiT	Escherichia coli APEC O18 strain=APEC O18
APECO18_RS19260	CaiA	Escherichia coli APEC O18 strain=APEC O18
APECO18_RS19255	CaiB	Escherichia coli APEC O18 strain=APEC O18
APECO18_RS19245	CaiD	Escherichia coli APEC O18 strain=APEC O18
APECO18_RS19240	CaiE	Escherichia coli APEC O18 strain=APEC O18
APECO2_RS05275	CaiC	Escherichia coli APEC O2-211 strain=APEC O2-211
APECO2_RS05290	CaiT	Escherichia coli APEC O2-211 strain=APEC O2-211
APECO2_RS05285	CaiA	Escherichia coli APEC O2-211 strain=APEC O2-211
APECO2_RS05280	CaiB	Escherichia coli APEC O2-211 strain=APEC O2-211
APECO2_RS05270	CaiD	Escherichia coli APEC O2-211 strain=APEC O2-211
APECO2_RS05265	CaiE	Escherichia coli APEC O2-211 strain=APEC O2-211
AB182_RS21530	CaiC	Phytobacter ursingii strain=CAV1151
AB182_RS21515	CaiT	Phytobacter ursingii strain=CAV1151
AB182_RS21520	CaiA	Phytobacter ursingii strain=CAV1151
AB182_RS21525	CaiB	Phytobacter ursingii strain=CAV1151
AB182_RS21535	CaiD	Phytobacter ursingii strain=CAV1151
AB182_RS21540	CaiE	Phytobacter ursingii strain=CAV1151
AB180_RS21715	CaiC	Citrobacter freundii strain=CAV1321
AB180_RS21730	CaiT	Citrobacter freundii strain=CAV1321
AB180_RS21725	CaiA	Citrobacter freundii strain=CAV1321
AB180_RS21720	CaiB	Citrobacter freundii strain=CAV1321
AB180_RS21710	CaiD	Citrobacter freundii strain=CAV1321
AB180_RS21705	CaiE	Citrobacter freundii strain=CAV1321
AB183_RS11945	CaiC	Citrobacter freundii strain=CAV1741
AB183_RS11930	CaiT	Citrobacter freundii strain=CAV1741
AB183_RS11935	CaiA	Citrobacter freundii strain=CAV1741
AB183_RS11940	CaiB	Citrobacter freundii strain=CAV1741
AB183_RS11950	CaiD	Citrobacter freundii strain=CAV1741
AB183_RS11955	CaiE	Citrobacter freundii strain=CAV1741
PCN061_RS00220	CaiC	Escherichia coli PCN061 strain=PCN061
PCN061_RS00235	CaiT	Escherichia coli PCN061 strain=PCN061
PCN061_RS00230	CaiA	Escherichia coli PCN061 strain=PCN061
PCN061_RS00225	CaiB	Escherichia coli PCN061 strain=PCN061
PCN061_RS00215	CaiD	Escherichia coli PCN061 strain=PCN061
PCN061_RS00210	CaiE	Escherichia coli PCN061 strain=PCN061
ctg1_3892	CaiC	Citrobacter sp. MGH103 strain=MGH103
ctg1_3889	CaiT	Citrobacter sp. MGH103 strain=MGH103
ctg1_3890	CaiA	Citrobacter sp. MGH103 strain=MGH103
ctg1_3891	CaiB	Citrobacter sp. MGH103 strain=MGH103
ctg1_3893	CaiD	Citrobacter sp. MGH103 strain=MGH103
ctg1_3894	CaiE	Citrobacter sp. MGH103 strain=MGH103
ctg1_4045	CaiC	Citrobacter sp. MGH105 strain=MGH105
ctg1_4042	CaiT	Citrobacter sp. MGH105 strain=MGH105
ctg1_4043	CaiA	Citrobacter sp. MGH105 strain=MGH105
ctg1_4044	CaiB	Citrobacter sp. MGH105 strain=MGH105
ctg1_4046	CaiD	Citrobacter sp. MGH105 strain=MGH105
ctg1_4047	CaiE	Citrobacter sp. MGH105 strain=MGH105
ctg1_1516	CaiC	Citrobacter sp. BIDMC108 strain=BIDMC108
ctg1_1513	CaiT	Citrobacter sp. BIDMC108 strain=BIDMC108
ctg1_1514	CaiA	Citrobacter sp. BIDMC108 strain=BIDMC108
ctg1_1515	CaiB	Citrobacter sp. BIDMC108 strain=BIDMC108
ctg1_1517	CaiD	Citrobacter sp. BIDMC108 strain=BIDMC108
ctg1_1518	CaiE	Citrobacter sp. BIDMC108 strain=BIDMC108
TZ57_RS00215	CaiC	Escherichia coli strain=C43(DE3)
TZ57_RS00230	CaiT	Escherichia coli strain=C43(DE3)
TZ57_RS00225	CaiA	Escherichia coli strain=C43(DE3)
TZ57_RS00210	CaiD	Escherichia coli strain=C43(DE3)
TZ57_RS00205	CaiE	Escherichia coli strain=C43(DE3)
AA953_RS06170	CaiC	Escherichia coli strain=NCM3722
AA953_RS06185	CaiT	Escherichia coli strain=NCM3722
AA953_RS06180	CaiA	Escherichia coli strain=NCM3722
AA953_RS06175	CaiB	Escherichia coli strain=NCM3722
AA953_RS06165	CaiD	Escherichia coli strain=NCM3722
AA953_RS06160	CaiE	Escherichia coli strain=NCM3722
J444_RS00200	CaiC	Escherichia coli ACN001 strain=ACN001
J444_RS00210	CaiA	Escherichia coli ACN001 strain=ACN001
J444_RS00205	CaiB	Escherichia coli ACN001 strain=ACN001
J444_RS00195	CaiD	Escherichia coli ACN001 strain=ACN001
J444_RS00190	CaiE	Escherichia coli ACN001 strain=ACN001
ctg1_3689	CaiC	Salmonella enterica subsp. enterica serovar Typhi strain=MDUST255
ctg1_3686	CaiT	Salmonella enterica subsp. enterica serovar Typhi strain=MDUST255
ctg1_3687	CaiA	Salmonella enterica subsp. enterica serovar Typhi strain=MDUST255
ctg1_3688	CaiB	Salmonella enterica subsp. enterica serovar Typhi strain=MDUST255
ctg1_3690	CaiD	Salmonella enterica subsp. enterica serovar Typhi strain=MDUST255
ctg1_3691	CaiE	Salmonella enterica subsp. enterica serovar Typhi strain=MDUST255
ctg1_3685	CaiC	Salmonella enterica subsp. enterica serovar Typhi strain=MDUST305
ctg1_3682	CaiT	Salmonella enterica subsp. enterica serovar Typhi strain=MDUST305
ctg1_3683	CaiA	Salmonella enterica subsp. enterica serovar Typhi strain=MDUST305
ctg1_3684	CaiB	Salmonella enterica subsp. enterica serovar Typhi strain=MDUST305
ctg1_3686	CaiD	Salmonella enterica subsp. enterica serovar Typhi strain=MDUST305
ctg1_3687	CaiE	Salmonella enterica subsp. enterica serovar Typhi strain=MDUST305
AEN67_RS06690	CaiC	Salmonella enterica subsp. enterica serovar Typhi strain=ERL082356
AEN67_RS06705	CaiT	Salmonella enterica subsp. enterica serovar Typhi strain=ERL082356
AEN67_RS06700	CaiA	Salmonella enterica subsp. enterica serovar Typhi strain=ERL082356
AEN67_RS06695	CaiB	Salmonella enterica subsp. enterica serovar Typhi strain=ERL082356
AEN67_RS06685	CaiD	Salmonella enterica subsp. enterica serovar Typhi strain=ERL082356
AEN67_RS06680	CaiE	Salmonella enterica subsp. enterica serovar Typhi strain=ERL082356
ctg1_3681	CaiC	Salmonella enterica subsp. enterica serovar Typhi strain=MDUST348
ctg1_3678	CaiT	Salmonella enterica subsp. enterica serovar Typhi strain=MDUST348
ctg1_3679	CaiA	Salmonella enterica subsp. enterica serovar Typhi strain=MDUST348
ctg1_3680	CaiB	Salmonella enterica subsp. enterica serovar Typhi strain=MDUST348
ctg1_3682	CaiD	Salmonella enterica subsp. enterica serovar Typhi strain=MDUST348
ctg1_3683	CaiE	Salmonella enterica subsp. enterica serovar Typhi strain=MDUST348
ADS71_RS00195	CaiC	Escherichia coli strain=DH1Ec095
ADS71_RS00210	CaiT	Escherichia coli strain=DH1Ec095
ADS71_RS00205	CaiA	Escherichia coli strain=DH1Ec095
ADS71_RS00200	CaiB	Escherichia coli strain=DH1Ec095
ADS71_RS00190	CaiD	Escherichia coli strain=DH1Ec095
ADS71_RS00185	CaiE	Escherichia coli strain=DH1Ec095
ADZ27_RS00195	CaiC	Escherichia coli strain=DH1Ec104
ADZ27_RS00210	CaiT	Escherichia coli strain=DH1Ec104
ADZ27_RS00205	CaiA	Escherichia coli strain=DH1Ec104
ADZ27_RS00200	CaiB	Escherichia coli strain=DH1Ec104
ADZ27_RS00190	CaiD	Escherichia coli strain=DH1Ec104
ADZ27_RS00185	CaiE	Escherichia coli strain=DH1Ec104
ADZ28_RS00195	CaiC	Escherichia coli strain=DH1Ec169
ADZ28_RS00210	CaiT	Escherichia coli strain=DH1Ec169
ADZ28_RS00205	CaiA	Escherichia coli strain=DH1Ec169
ADZ28_RS00200	CaiB	Escherichia coli strain=DH1Ec169
ADZ28_RS00190	CaiD	Escherichia coli strain=DH1Ec169
ADZ28_RS00185	CaiE	Escherichia coli strain=DH1Ec169
SEE1_RS00355	CaiC	Salmonella enterica subsp. enterica serovar Enteritidis strain=SEE1
SEE1_RS00370	CaiT	Salmonella enterica subsp. enterica serovar Enteritidis strain=SEE1
SEE1_RS00365	CaiA	Salmonella enterica subsp. enterica serovar Enteritidis strain=SEE1
SEE1_RS00360	CaiB	Salmonella enterica subsp. enterica serovar Enteritidis strain=SEE1
SEE1_RS00350	CaiD	Salmonella enterica subsp. enterica serovar Enteritidis strain=SEE1
SEE1_RS00345	CaiE	Salmonella enterica subsp. enterica serovar Enteritidis strain=SEE1
see2_RS00355	CaiC	Salmonella enterica subsp. enterica serovar Enteritidis strain=SEE2
see2_RS00370	CaiT	Salmonella enterica subsp. enterica serovar Enteritidis strain=SEE2
see2_RS00365	CaiA	Salmonella enterica subsp. enterica serovar Enteritidis strain=SEE2
see2_RS00360	CaiB	Salmonella enterica subsp. enterica serovar Enteritidis strain=SEE2
see2_RS00350	CaiD	Salmonella enterica subsp. enterica serovar Enteritidis strain=SEE2
see2_RS00345	CaiE	Salmonella enterica subsp. enterica serovar Enteritidis strain=SEE2
RK54_RS15870	CaiC	Salmonella enterica subsp. enterica serovar Heidelberg strain=FDAARGOS_54
RK54_RS15855	CaiT	Salmonella enterica subsp. enterica serovar Heidelberg strain=FDAARGOS_54
RK54_RS15860	CaiA	Salmonella enterica subsp. enterica serovar Heidelberg strain=FDAARGOS_54
RK54_RS15865	CaiB	Salmonella enterica subsp. enterica serovar Heidelberg strain=FDAARGOS_54
RK54_RS15875	CaiD	Salmonella enterica subsp. enterica serovar Heidelberg strain=FDAARGOS_54
RK54_RS15880	CaiE	Salmonella enterica subsp. enterica serovar Heidelberg strain=FDAARGOS_54
SR35_RS00220	CaiC	Escherichia coli strain=RR1
SR35_RS00235	CaiT	Escherichia coli strain=RR1
SR35_RS00230	CaiA	Escherichia coli strain=RR1
SR35_RS00225	CaiB	Escherichia coli strain=RR1
SR35_RS00215	CaiD	Escherichia coli strain=RR1
SR35_RS00210	CaiE	Escherichia coli strain=RR1
AN203_RS19965	CaiC	Escherichia coli strain=SF-088
AN203_RS19950	CaiT	Escherichia coli strain=SF-088
AN203_RS19955	CaiA	Escherichia coli strain=SF-088
AN203_RS19960	CaiB	Escherichia coli strain=SF-088
AN203_RS19970	CaiD	Escherichia coli strain=SF-088
AN203_RS19975	CaiE	Escherichia coli strain=SF-088
AN206_RS21400	CaiC	Escherichia coli strain=SF-468
AN206_RS21385	CaiT	Escherichia coli strain=SF-468
AN206_RS21390	CaiA	Escherichia coli strain=SF-468
AN206_RS21395	CaiB	Escherichia coli strain=SF-468
AN206_RS21405	CaiD	Escherichia coli strain=SF-468
AN206_RS21410	CaiE	Escherichia coli strain=SF-468
AN204_RS19395	CaiC	Escherichia coli strain=SF-166
AN204_RS19380	CaiT	Escherichia coli strain=SF-166
AN204_RS19385	CaiA	Escherichia coli strain=SF-166
AN204_RS19390	CaiB	Escherichia coli strain=SF-166
AN204_RS19400	CaiD	Escherichia coli strain=SF-166
AN204_RS19405	CaiE	Escherichia coli strain=SF-166
AN205_RS20430	CaiC	Escherichia coli strain=SF-173
AN205_RS20415	CaiT	Escherichia coli strain=SF-173
AN205_RS20420	CaiA	Escherichia coli strain=SF-173
AN205_RS20425	CaiB	Escherichia coli strain=SF-173
AN205_RS20435	CaiD	Escherichia coli strain=SF-173
AN205_RS20440	CaiE	Escherichia coli strain=SF-173
P10159_RS09680	CaiC	Citrobacter portucalensis strain=P10159
P10159_RS09665	CaiT	Citrobacter portucalensis strain=P10159
P10159_RS09670	CaiA	Citrobacter portucalensis strain=P10159
P10159_RS09675	CaiB	Citrobacter portucalensis strain=P10159
P10159_RS09685	CaiD	Citrobacter portucalensis strain=P10159
P10159_RS09690	CaiE	Citrobacter portucalensis strain=P10159
ctg1_2917	CaiT	Proteus mirabilis strain=CYPM1
ctg1_2920	CaiB	Proteus mirabilis strain=CYPM1
ctg1_2922	CaiD	Proteus mirabilis strain=CYPM1
ctg1_2923	CaiE	Proteus mirabilis strain=CYPM1
ctg1_2921	CaiC	Proteus mirabilis strain=CYPM1
AOB99_RS14490	CaiT	Proteus mirabilis strain=CYPV1
AOB99_RS14495	CaiA	Proteus mirabilis strain=CYPV1
AOB99_RS14500	CaiB	Proteus mirabilis strain=CYPV1
AOB99_RS14510	CaiD	Proteus mirabilis strain=CYPV1
AOB99_RS14515	CaiE	Proteus mirabilis strain=CYPV1
AOB99_RS14460	CaiC	Proteus mirabilis strain=CYPV1
AOB99_RS14505	CaiC	Proteus mirabilis strain=CYPV1
SE15cs_RS00360	CaiC	Salmonella enterica subsp. enterica serovar Typhimurium strain=33676
SE15cs_RS00375	CaiT	Salmonella enterica subsp. enterica serovar Typhimurium strain=33676
SE15cs_RS00370	CaiA	Salmonella enterica subsp. enterica serovar Typhimurium strain=33676
SE15cs_RS00365	CaiB	Salmonella enterica subsp. enterica serovar Typhimurium strain=33676
SE15cs_RS00355	CaiD	Salmonella enterica subsp. enterica serovar Typhimurium strain=33676
SE15cs_RS00350	CaiE	Salmonella enterica subsp. enterica serovar Typhimurium strain=33676
ACT03_RS19380	CaiC	Salmonella enterica subsp. enterica serovar Typhi strain=PM016/13
ACT03_RS19395	CaiT	Salmonella enterica subsp. enterica serovar Typhi strain=PM016/13
ACT03_RS19390	CaiA	Salmonella enterica subsp. enterica serovar Typhi strain=PM016/13
ACT03_RS19385	CaiB	Salmonella enterica subsp. enterica serovar Typhi strain=PM016/13
ACT03_RS19375	CaiD	Salmonella enterica subsp. enterica serovar Typhi strain=PM016/13
ACT03_RS19370	CaiE	Salmonella enterica subsp. enterica serovar Typhi strain=PM016/13
FORC7_RS08390	CaiC	Salmonella enterica subsp. enterica serovar Enteritidis strain=FORC_007
FORC7_RS08375	CaiT	Salmonella enterica subsp. enterica serovar Enteritidis strain=FORC_007
FORC7_RS08380	CaiA	Salmonella enterica subsp. enterica serovar Enteritidis strain=FORC_007
FORC7_RS08385	CaiB	Salmonella enterica subsp. enterica serovar Enteritidis strain=FORC_007
FORC7_RS08395	CaiD	Salmonella enterica subsp. enterica serovar Enteritidis strain=FORC_007
FORC7_RS08400	CaiE	Salmonella enterica subsp. enterica serovar Enteritidis strain=FORC_007
STho1984_RS00365	CaiC	Salmonella enterica subsp. enterica serovar Thompson strain=RM1984
STho1984_RS00380	CaiT	Salmonella enterica subsp. enterica serovar Thompson strain=RM1984
STho1984_RS00375	CaiA	Salmonella enterica subsp. enterica serovar Thompson strain=RM1984
STho1984_RS00370	CaiB	Salmonella enterica subsp. enterica serovar Thompson strain=RM1984
STho1984_RS00360	CaiD	Salmonella enterica subsp. enterica serovar Thompson strain=RM1984
STho1984_RS00355	CaiE	Salmonella enterica subsp. enterica serovar Thompson strain=RM1984
STho1986_RS00365	CaiC	Salmonella enterica subsp. enterica serovar Thompson strain=RM1986
STho1986_RS00380	CaiT	Salmonella enterica subsp. enterica serovar Thompson strain=RM1986
STho1986_RS00375	CaiA	Salmonella enterica subsp. enterica serovar Thompson strain=RM1986
STho1986_RS00370	CaiB	Salmonella enterica subsp. enterica serovar Thompson strain=RM1986
STho1986_RS00360	CaiD	Salmonella enterica subsp. enterica serovar Thompson strain=RM1986
STho1986_RS00355	CaiE	Salmonella enterica subsp. enterica serovar Thompson strain=RM1986
AO055_RS00215	CaiC	Escherichia coli O157:H7 strain=WS4202
AO055_RS00230	CaiT	Escherichia coli O157:H7 strain=WS4202
AO055_RS00225	CaiA	Escherichia coli O157:H7 strain=WS4202
AO055_RS00220	CaiB	Escherichia coli O157:H7 strain=WS4202
AO055_RS00210	CaiD	Escherichia coli O157:H7 strain=WS4202
AO055_RS00205	CaiE	Escherichia coli O157:H7 strain=WS4202
QQ24_RS22715	CaiC	Escherichia coli str. K-12 substr. MG1655 strain=K-12 substr. MG1655
QQ24_RS22700	CaiT	Escherichia coli str. K-12 substr. MG1655 strain=K-12 substr. MG1655
QQ24_RS22705	CaiA	Escherichia coli str. K-12 substr. MG1655 strain=K-12 substr. MG1655
QQ24_RS22710	CaiB	Escherichia coli str. K-12 substr. MG1655 strain=K-12 substr. MG1655
QQ24_RS22720	CaiD	Escherichia coli str. K-12 substr. MG1655 strain=K-12 substr. MG1655
QQ24_RS22725	CaiE	Escherichia coli str. K-12 substr. MG1655 strain=K-12 substr. MG1655
QR62_RS22720	CaiC	Escherichia coli strain=K-12 substr. MG1655_TMP32XR1
QR62_RS22705	CaiT	Escherichia coli strain=K-12 substr. MG1655_TMP32XR1
QR62_RS22710	CaiA	Escherichia coli strain=K-12 substr. MG1655_TMP32XR1
QR62_RS22715	CaiB	Escherichia coli strain=K-12 substr. MG1655_TMP32XR1
QR62_RS22725	CaiD	Escherichia coli strain=K-12 substr. MG1655_TMP32XR1
QR62_RS22730	CaiE	Escherichia coli strain=K-12 substr. MG1655_TMP32XR1
[truncated: 169,512 more rows]
[truncated: 3 more columns]

## Sheet: Table S4
Table S4. Species statics of the γBMGC.
Accession number	Species
ERR1203920	Escherichia coli
ERR2221112	Escherichia coli
ERR2221128	Escherichia coli
ERR2221214	Escherichia coli
ERR2221221	Escherichia coli
ERR2221222	Escherichia coli
ERR2221227	Escherichia coli
ERR2221250	Escherichia coli
ERR2221318	Escherichia coli
ERR2221339	Citrobacter freundii
ERR2221352	Citrobacter sp.
ERR2221398	Escherichia coli
ERR2221401	Escherichia coli
ERR832496	Proteus mirabilis
GCA_003439405.1	Escherichia coli
GCA_003439485.1	Escherichia coli
GCA_003439545.1	Escherichia coli
GCA_003439795.1	Escherichia coli
GCA_003460245.1	Escherichia coli
GCA_003460365.1	Escherichia coli
GCA_003460375.1	Escherichia coli
GCA_003464885.1	Escherichia coli
GCA_003467875.1	Escherichia coli
GCA_003469495.1	Escherichia coli
GCA_003470505.1	Escherichia coli
GCA_003470915.1	Escherichia coli
GCA_003470965.1	Escherichia coli
GCA_003471095.1	Escherichia coli
GCA_003471655.1	Citrobacter portucalensis
GCA_003472255.1	Escherichia coli
GCA_009680495.1	Escherichia coli
GCA_009680505.1	Escherichia coli
GCA_009680555.1	Escherichia coli
GCA_009680575.1	Escherichia coli
GCA_009680585.1	Escherichia coli
GCA_009680595.1	Escherichia coli
GCA_009680605.1	Escherichia coli
GCA_009680655.1	Escherichia coli
GCA_009680675.1	Escherichia coli
GCA_009680685.1	Escherichia coli
GCA_009680715.1	Escherichia coli
GCA_009680725.1	Escherichia coli
GCA_009680755.1	Escherichia coli
GCA_009680775.1	Escherichia coli
GCA_009680785.1	Escherichia coli
GCA_009680825.1	Escherichia coli
GCA_009680875.1	Escherichia coli
GCA_009680885.1	Escherichia coli
GCA_009680915.1	Escherichia coli
GCA_009680935.1	Escherichia coli
GCA_009680945.1	Escherichia coli
GCA_009680955.1	Escherichia coli
GCA_009680985.1	Escherichia coli
GCA_009681005.1	Escherichia coli
GCA_009681035.1	Escherichia coli
GCA_009681045.1	Escherichia coli
GCA_009681055.1	Escherichia coli
GCA_009681095.1	Escherichia coli
GCA_009681105.1	Escherichia coli
GCA_009681135.1	Escherichia coli
GCA_009681155.1	Escherichia coli
GCA_009681175.1	Escherichia coli
GCA_009681185.1	Escherichia coli
GCA_009681215.1	Escherichia coli
GCA_009681235.1	Escherichia coli
GCA_009681255.1	Escherichia coli
GCA_009681265.1	Escherichia coli
GCA_009681275.1	Escherichia coli
GCA_009681315.1	Escherichia coli
GCA_009681335.1	Escherichia coli
GCA_009681345.1	Escherichia coli
GCA_009681375.1	Escherichia coli
GCA_009681385.1	Escherichia coli
GCA_009681415.1	Escherichia coli
GCA_009681435.1	Escherichia coli
GCA_009681445.1	Escherichia coli
GCA_009681455.1	Escherichia coli
GCA_009681465.1	Escherichia coli
GCA_009681515.1	Escherichia coli
GCA_009681535.1	Escherichia coli
GCA_009681545.1	Escherichia coli
GCA_009681555.1	Escherichia coli
GCA_009681585.1	Escherichia coli
GCA_009681595.1	Escherichia coli
GCA_009681635.1	Escherichia coli
GCA_009681645.1	Escherichia coli
GCA_009681655.1	Escherichia coli
GCA_009681695.1	Escherichia coli
GCA_009681705.1	Escherichia coli
GCA_009681735.1	Escherichia coli
GCA_009681745.1	Escherichia coli
GCA_009681755.1	Escherichia coli
GCA_009681785.1	Escherichia coli
GCA_009681815.1	Escherichia coli
GCA_009681835.1	Escherichia coli
GCA_009681875.1	Escherichia coli
GCA_009681895.1	Escherichia coli
GCA_009681905.1	Escherichia coli
GCA_009681935.1	Escherichia coli
GCA_009681945.1	Escherichia coli
GCA_009681965.1	Escherichia coli
GCA_009681995.1	Escherichia coli
GCA_009682005.1	Escherichia coli
GCA_009682035.1	Escherichia coli
GCA_009682045.1	Escherichia coli
GCA_009682065.1	Escherichia coli
GCA_009682075.1	Escherichia coli
GCA_009682105.1	Escherichia coli
GCA_009682135.1	Escherichia coli
GCA_009682145.1	Escherichia coli
GCA_009682155.1	Escherichia coli
GCA_009682165.1	Escherichia coli
GCA_009682175.1	Escherichia coli
GCA_009682235.1	Escherichia coli
GCA_009682245.1	Escherichia coli
GCA_009682255.1	Escherichia coli
GCA_009682275.1	Escherichia coli
GCA_009682285.1	Escherichia coli
GCA_009682335.1	Escherichia coli
GCA_009682355.1	Escherichia coli
GCA_009682365.1	Escherichia coli
GCA_009682375.1	Escherichia coli
GCA_009682385.1	Escherichia coli
GCA_009682435.1	Escherichia coli
GCA_009682455.1	Escherichia coli
GCA_009682465.1	Escherichia coli
GCA_009682475.1	Escherichia coli
GCA_009682495.1	Escherichia coli
GCA_009682535.1	Escherichia coli
GCA_009682545.1	Escherichia coli
GCA_009682555.1	Escherichia coli
GCA_009682565.1	Escherichia coli
GCA_009682575.1	Escherichia coli
GCA_009682635.1	Escherichia coli
GCA_009682645.1	Escherichia coli
GCA_009682655.1	Escherichia coli
GCA_009682675.1	Escherichia coli
GCA_009682685.1	Escherichia coli
GCA_009682735.1	Escherichia coli
GCA_009682745.1	Escherichia coli
GCA_009682755.1	Escherichia coli
GCA_009682795.1	Escherichia coli
GCA_009682805.1	Escherichia coli
GCA_009682835.1	Escherichia coli
GCA_009682855.1	Escherichia coli
GCA_009682865.1	Escherichia coli
GCA_009682875.1	Escherichia coli
GCA_009682905.1	Escherichia coli
GCA_009682945.1	Escherichia coli
GCA_009682995.1	Escherichia coli
GCA_009683215.1	Escherichia coli
GCA_009683225.1	Escherichia coli
GCA_009683245.1	Escherichia coli
GCA_009683265.1	Escherichia coli
GCA_009683285.1	Escherichia coli
GCA_009683315.1	Escherichia coli
GCA_009683345.1	Escherichia coli
GCA_009683395.1	Escherichia coli
GCA_009683405.1	Escherichia coli
GCA_009683435.1	Escherichia coli
GCA_009683445.1	Escherichia coli
GCA_009683465.1	Escherichia coli
GCA_009683475.1	Escherichia coli
GCA_009683535.1	Escherichia coli
GCA_009683555.1	Escherichia coli
GCA_009683575.1	Escherichia coli
GCA_009683585.1	Escherichia coli
GCA_009683595.1	Escherichia coli
GCA_009683605.1	Escherichia coli
GCA_009683655.1	Escherichia coli
GCA_009683675.1	Escherichia coli
GCA_009683685.1	Escherichia coli
GCA_009683695.1	Escherichia coli
GCA_009683705.1	Escherichia coli
GCA_009683755.1	Escherichia coli
GCA_009683775.1	Escherichia coli
GCA_009683795.1	Escherichia coli
GCA_009683805.1	Escherichia coli
GCA_009683815.1	Escherichia coli
GCA_009683835.1	Escherichia coli
GCA_009683875.1	Escherichia coli
GCA_009683895.1	Escherichia coli
GCA_009683905.1	Escherichia coli
GCA_009683915.1	Escherichia coli
GCA_009683925.1	Escherichia coli
GCA_009683975.1	Escherichia coli
GCA_009684005.1	Escherichia coli
GCA_009684015.1	Escherichia coli
GCA_009684025.1	Escherichia coli
GCA_009684035.1	Escherichia coli
GCA_009684095.1	Escherichia coli
GCA_009684105.1	Escherichia coli
GCA_009684115.1	Escherichia coli
GCA_009684125.1	Escherichia coli
GCA_009684135.1	Escherichia coli
GCA_009684195.1	Escherichia coli
GCA_009684205.1	Escherichia coli
GCA_009684225.1	Escherichia coli
GCA_009684235.1	Escherichia coli
GCA_009684275.1	Escherichia coli
GCA_009684295.1	Escherichia coli
GCA_009684315.1	Escherichia coli
GCA_009684325.1	Escherichia coli
GCA_009684335.1	Escherichia coli
GCA_009684345.1	Escherichia coli
GCA_009684395.1	Escherichia coli
GCA_009684405.1	Escherichia coli
GCA_009684445.1	Escherichia coli
GCA_009684455.1	Escherichia coli
GCA_009684495.1	Escherichia coli
GCA_009697315.1	Escherichia coli
GCA_009697365.1	Escherichia coli
GCA_009697405.1	Escherichia coli
GCA_009697425.1	Escherichia coli
GCA_009718745.1	Proteus mirabilis
GCA_009718785.1	Proteus mirabilis
GCA_009718885.1	Proteus mirabilis
GCA_009718905.1	Proteus mirabilis
GCA_009876695.1	Citrobacter amalonaticus
GCA_009876705.1	Citrobacter amalonaticus
GCA_009876715.1	Citrobacter amalonaticus
GCA_009876755.1	Citrobacter amalonaticus
GCA_009876765.1	Citrobacter amalonaticus
GCA_009876795.1	Citrobacter amalonaticus
GCA_009876815.1	Citrobacter amalonaticus
GCA_009876825.1	Citrobacter amalonaticus
GCA_009881155.1	Citrobacter amalonaticus
GCA_009881175.1	Citrobacter amalonaticus
GCA_009881185.1	Citrobacter amalonaticus
GCA_009881195.1	Citrobacter amalonaticus
GCA_009888165.1	Escherichia coli
GCA_009888205.1	Escherichia coli
GCA_009888225.1	Escherichia coli
GCA_009888245.1	Escherichia coli
GCA_009888265.1	Escherichia coli
GCA_009888285.1	Escherichia coli
GCA_009888305.1	Escherichia coli
GCA_009888325.1	Escherichia coli
GCA_009888345.1	Escherichia coli
GCA_009888365.1	Escherichia coli
GCA_009888385.1	Escherichia coli
GCA_009888405.1	Escherichia coli
GCA_009888415.1	Escherichia coli
GCA_009888445.1	Escherichia coli
GCA_009888465.1	Escherichia coli
GCA_009888485.1	Escherichia coli
GCA_009888505.1	Escherichia coli
GCA_009888525.1	Escherichia coli
GCA_009888545.1	Escherichia coli
GCA_009888565.1	Escherichia coli
GCA_009888585.1	Escherichia coli
GCA_009888605.1	Escherichia coli
GCA_009888625.1	Escherichia coli
GCA_009888645.1	Escherichia coli
GCA_009888665.1	Escherichia coli
GCA_009888685.1	Escherichia coli
GCA_009888705.1	Escherichia coli
GCA_009888725.1	Escherichia coli
GCA_009888745.1	Escherichia coli
GCA_009888765.1	Escherichia coli
GCA_009888785.1	Escherichia coli
GCA_009888805.1	Escherichia coli
GCA_009888825.1	Escherichia coli
GCA_009888845.1	Escherichia coli
GCA_009888865.1	Escherichia coli
GCA_009888885.1	Escherichia coli
GCA_009888905.1	Escherichia coli
GCA_009888925.1	Escherichia coli
GCA_009888945.1	Escherichia coli
GCA_009888965.1	Escherichia coli
GCA_009888985.1	Escherichia coli
GCA_009889005.1	Escherichia coli
GCA_009889025.1	Escherichia coli
GCA_009889035.1	Escherichia coli
GCA_009889065.1	Escherichia coli
GCA_009889085.1	Escherichia coli
GCA_009889105.1	Escherichia coli
GCA_009889125.1	Escherichia coli
GCA_009889145.1	Escherichia coli
GCA_009889165.1	Escherichia coli
GCA_009889175.1	Escherichia coli
GCA_009889205.1	Escherichia coli
GCA_009889225.1	Escherichia coli
GCA_009889245.1	Escherichia coli
GCA_009889265.1	Escherichia coli
GCA_009889285.1	Escherichia coli
GCA_009889305.1	Escherichia coli
GCA_009889345.1	Escherichia coli
GCA_009889365.1	Escherichia coli
GCA_009889385.1	Escherichia coli
GCA_009889405.1	Escherichia coli
GCA_009889425.1	Escherichia coli
GCA_009889445.1	Escherichia coli
GCA_009890065.1	Escherichia coli
GCA_009890125.1	Escherichia coli
GCA_009890145.1	Escherichia coli
GCA_009890165.1	Escherichia coli
GCA_009890185.1	Escherichia coli
GCA_009890195.1	Escherichia coli
GCA_009890225.1	Escherichia coli
GCA_009890245.1	Escherichia coli
GCA_009890265.1	Escherichia coli
GCA_009890285.1	Escherichia coli
GCA_009890305.1	Escherichia coli
GCA_009890325.1	Escherichia coli
GCA_009890345.1	Escherichia coli
GCA_009890365.1	Escherichia coli
GCA_009890385.1	Escherichia coli
GCA_009890405.1	Escherichia coli
GCA_009890425.1	Escherichia coli
GCA_009890445.1	Escherichia coli
GCA_009890465.1	Escherichia coli
GCA_009890485.1	Escherichia coli
GCA_009890505.1	Escherichia coli
GCA_009890525.1	Escherichia coli
GCA_009890545.1	Escherichia coli
GCA_009890565.1	Escherichia coli
GCA_009890585.1	Escherichia coli
GCA_009890605.1	Escherichia coli
GCA_009890625.1	Escherichia coli
GCA_009890645.1	Escherichia coli
GCA_009890665.1	Escherichia coli
GCA_009890685.1	Escherichia coli
GCA_009890705.1	Escherichia coli
GCA_009892405.1	Escherichia coli
GCA_009892415.1	Escherichia coli
GCA_009892445.1	Escherichia coli
GCA_009892455.1	Escherichia coli
GCA_009892485.1	Escherichia coli
GCA_009892505.1	Escherichia coli
GCA_009892525.1	Escherichia coli
GCA_009892545.1	Escherichia coli
GCA_009892565.1	Escherichia coli
GCA_009892585.1	Escherichia coli
GCA_009892605.1	Escherichia coli
GCA_009892625.1	Escherichia coli
GCA_009892645.1	Escherichia coli
GCA_009892665.1	Escherichia coli
GCA_009892685.1	Escherichia coli
GCA_009892705.1	Escherichia coli
GCA_009892725.1	Escherichia coli
GCA_009892745.1	Escherichia coli
GCA_009892765.1	Escherichia coli
GCA_009892785.1	Escherichia coli
GCA_009892805.1	Escherichia coli
GCA_009892825.1	Escherichia coli
GCA_009892845.1	Escherichia coli
GCA_009892855.1	Escherichia coli
GCA_009892885.1	Escherichia coli
GCA_009892905.1	Escherichia coli
GCA_009892925.1	Escherichia coli
GCA_009892945.1	Escherichia coli
GCA_009892965.1	Escherichia coli
GCA_009892985.1	Escherichia coli
GCA_009894205.1	Escherichia coli
GCA_009894225.1	Escherichia coli
GCA_009894245.1	Escherichia coli
GCA_009894265.1	Escherichia coli
GCA_009894285.1	Escherichia coli
GCA_009894305.1	Escherichia coli
GCA_009894325.1	Escherichia coli
GCA_009894345.1	Escherichia coli
GCA_009894365.1	Escherichia coli
GCA_009894385.1	Escherichia coli
GCA_009894405.1	Escherichia coli
GCA_009894425.1	Escherichia coli
GCA_009894445.1	Escherichia coli
GCA_009894465.1	Escherichia coli
GCA_009894485.1	Escherichia coli
GCA_009894505.1	Escherichia coli
GCA_009894525.1	Escherichia coli
GCA_009894545.1	Escherichia coli
GCA_009894555.1	Escherichia coli
GCA_009894585.1	Escherichia coli
GCA_009894605.1	Escherichia coli
GCA_009894625.1	Escherichia coli
GCA_009894645.1	Escherichia coli
GCA_009894665.1	Escherichia coli
GCA_009894685.1	Escherichia coli
GCA_009894705.1	Escherichia coli
GCA_009894725.1	Escherichia coli
GCA_009894745.1	Escherichia coli
GCA_009894765.1	Escherichia coli
GCA_009894785.1	Escherichia coli
GCA_009894805.1	Escherichia coli
GCA_009894825.1	Escherichia coli
GCA_009894845.1	Escherichia coli
GCA_009894865.1	Escherichia coli
GCA_009894885.1	Escherichia coli
GCA_009894905.1	Escherichia coli
GCA_009894925.1	Escherichia coli
GCA_009894945.1	Escherichia coli
GCA_009894965.1	Escherichia coli
GCA_009894985.1	Escherichia coli
GCA_009895005.1	Escherichia coli
GCA_009895045.1	Escherichia coli
GCA_009895085.1	Escherichia coli
GCA_009895105.1	Escherichia coli
GCA_009895125.1	Escherichia coli
GCA_009895145.1	Escherichia coli
GCA_009895185.1	Escherichia coli
GCA_009895195.1	Escherichia coli
GCA_009895225.1	Escherichia coli
GCA_009895245.1	Escherichia coli
GCA_009895265.1	Escherichia coli
GCA_009895285.1	Escherichia coli
GCA_009895305.1	Escherichia coli
GCA_009895325.1	Escherichia coli
GCA_009895345.1	Escherichia coli
GCA_009895365.1	Escherichia coli
GCA_009895385.1	Escherichia coli
GCA_009895395.1	Escherichia coli
GCA_009895425.1	Escherichia coli
GCA_009895445.1	Escherichia coli
GCA_009895465.1	Escherichia coli
GCA_009895485.1	Escherichia coli
GCA_009895505.1	Escherichia coli
GCA_009895515.1	Escherichia coli
GCA_009895525.1	Escherichia coli
GCA_009895565.1	Escherichia coli
GCA_009895585.1	Escherichia coli
GCA_009895595.1	Escherichia coli
GCA_009895625.1	Escherichia coli
GCA_009895645.1	Escherichia coli
GCA_009895665.1	Escherichia coli
GCA_009895685.1	Escherichia coli
GCA_009895705.1	Escherichia coli
GCA_009895725.1	Escherichia coli
GCA_009895745.1	Escherichia coli
GCA_009895765.1	Escherichia coli
GCA_009895785.1	Escherichia coli
GCA_009895805.1	Escherichia coli
GCA_009895825.1	Escherichia coli
GCA_009895845.1	Escherichia coli
GCA_009895865.1	Escherichia coli
GCA_009895885.1	Escherichia coli
GCA_009895905.1	Escherichia coli
GCA_009895925.1	Escherichia coli
GCA_009895945.1	Escherichia coli
GCA_009895965.1	Escherichia coli
GCA_009895985.1	Escherichia coli
GCA_009896005.1	Escherichia coli
GCA_009896025.1	Escherichia coli
GCA_009896045.1	Escherichia coli
GCA_009896065.1	Escherichia coli
GCA_009896075.1	Escherichia coli
GCA_009896105.1	Escherichia coli
GCA_009896145.1	Escherichia coli
GCA_009896165.1	Escherichia coli
GCA_009896185.1	Escherichia coli
GCA_009896205.1	Escherichia coli
GCA_009896225.1	Escherichia coli
GCA_009896245.1	Escherichia coli
GCA_009896265.1	Escherichia coli
GCA_009896285.1	Escherichia coli
GCA_009896305.1	Escherichia coli
GCA_009896325.1	Escherichia coli
GCA_009896345.1	Escherichia coli
GCA_009896365.1	Escherichia coli
GCA_009896385.1	Escherichia coli
GCA_009896405.1	Escherichia coli
GCA_009896425.1	Escherichia coli
GCA_009896445.1	Escherichia coli
GCA_009896465.1	Escherichia coli
GCA_015956725.1	Escherichia coli
GCF_000005845.2	Escherichia coli str. K-12 substr. MG1655
GCF_000006665.1	Escherichia coli O157:H7 str. EDL933
GCF_000006925.2	Shigella flexneri 2a str. 301
GCF_000006945.2	Salmonella enterica subsp. enterica serovar Typhimurium str. LT2
GCF_000007405.1	Shigella flexneri 2a str. 2457T
GCF_000007445.1	Escherichia coli CFT073
GCF_000007545.1	Salmonella enterica subsp. enterica serovar Typhi str. Ty2
GCF_000008105.1	Salmonella enterica subsp. enterica serovar Choleraesuis str. SC-B67
GCF_000008865.2	Escherichia coli O157:H7 str. Sakai
GCF_000009505.1	Salmonella enterica subsp. enterica serovar Enteritidis str. P125109
GCF_000009525.1	Salmonella enterica subsp. enterica serovar Gallinarum str. 287/91
GCF_000009565.1	Escherichia coli BL21(DE3)
GCF_000010245.2	Escherichia coli str. K-12 substr. W3110
GCF_000010385.1	Escherichia coli SE11
GCF_000010485.1	Escherichia coli SE15
GCF_000010745.1	Escherichia coli O103:H2 str. 12009
GCF_000010765.1	Escherichia coli O111:H- str. 11128
GCF_000011885.1	Salmonella enterica subsp. enterica serovar Paratyphi A str. ATCC 9150
GCF_000012005.1	Shigella dysenteriae Sd197
GCF_000013265.1	Escherichia coli UTI89
GCF_000013305.1	Escherichia coli 536
GCF_000013585.1	Shigella flexneri 5 str. 8401
GCF_000014845.1	Escherichia coli APEC O1
GCF_000014885.1	Shewanella piezotolerans WP3
GCF_000016045.1	Salmonella enterica subsp. enterica serovar Newport str. SL254
GCF_000017745.1	Escherichia coli O139:H28 str. E24377A
GCF_000017765.1	Escherichia coli HS
GCF_000017985.1	Escherichia coli B str. REL606
GCF_000018025.1	Shewanella sediminis HAW-EB3
GCF_000018045.1	Citrobacter koseri ATCC BAA-895
GCF_000018285.1	Shewanella pealeana ATCC 700345
GCF_000018385.1	Salmonella enterica subsp. enterica serovar Paratyphi C str. RKS4594
GCF_000018705.1	Salmonella enterica subsp. enterica serovar Paratyphi B str. SPB7
GCF_000019185.1	Shewanella halifaxensis HAW-EB4
GCF_000019425.1	Escherichia coli str. K-12 substr. DH10B
GCF_000019645.1	Escherichia coli SMS-3-5
GCF_000020705.1	Salmonella enterica subsp. enterica serovar Heidelberg str. SL476
GCF_000020745.1	Salmonella enterica subsp. enterica serovar Schwarzengrund str. CVM19633
GCF_000020885.1	Salmonella enterica subsp. enterica serovar Agona str. SL483
GCF_000020925.1	Salmonella enterica subsp. enterica serovar Dublin str. CT_02021853
GCF_000021125.1	Escherichia coli O157:H7 str. EC4115
GCF_000022165.1	Salmonella enterica subsp. enterica serovar Typhimurium str. 14028S
GCF_000022225.1	Escherichia coli O157:H7 str. TW14359
GCF_000022245.1	Shigella flexneri 2002017
GCF_000022345.1	Escherichia coli BW2952
GCF_000022665.1	Escherichia coli BL21(DE3)
GCF_000023365.1	Escherichia coli DH1
GCF_000023665.1	Escherichia coli 'BL21-Gold(DE3)pLysS AG'
GCF_000025165.1	Escherichia coli O55:H7 str. CB9615
GCF_000025745.1	Escherichia coli IHE3034
GCF_000026225.1	Escherichia fergusonii ATCC 35469
GCF_000026245.1	Escherichia coli 55989
GCF_000026265.1	Escherichia coli IAI1
GCF_000026285.1	Escherichia coli S88
GCF_000026305.1	Escherichia coli ED1a
GCF_000026325.1	Escherichia coli UMN026
GCF_000026345.1	Escherichia coli IAI39
GCF_000026545.1	Escherichia coli O127:H6 str. E2348/69
GCF_000026565.1	Salmonella enterica subsp. enterica serovar Paratyphi A str. AKU_12601
GCF_000027025.1	Salmonella enterica subsp. enterica serovar Typhimurium str. D23580
GCF_000027125.1	Escherichia coli 042
GCF_000069965.1	Proteus mirabilis HI4320
GCF_000091005.1	Escherichia coli O26:H11 str. 11368
GCF_000146735.1	Escherichia coli str. K-12 substr. MG1655star
GCF_000147755.1	Escherichia coli W
GCF_000148365.1	Escherichia coli ABU 83972
GCF_000148605.1	Escherichia coli UM146
GCF_000155105.1	Escherichia albertii TW07627
GCF_000155125.1	Escherichia coli O157:H7 str. TW14588
GCF_000155975.1	Citrobacter youngae ATCC 29220
GCF_000157115.2	Escherichia coli
GCF_000158055.1	Providencia rettgeri DSM 1131
GCF_000158355.2	Citrobacter portucalensis
GCF_000158395.1	Escherichia coli D9
GCF_000158415.2	Escherichia sp. 4_1_40B
GCF_000159295.1	Escherichia coli 83972
GCF_000159895.2	Escherichia sp. 1_1_43
GCF_000160755.1	Proteus mirabilis ATCC 29906
GCF_000163155.1	Escherichia coli B088
GCF_000163175.1	Escherichia coli B185
GCF_000163195.1	Escherichia coli B354
GCF_000163215.1	Escherichia coli FVEC1302
GCF_000163235.1	Escherichia coli FVEC1412
GCF_000164195.1	Escherichia coli MS 198-1
GCF_000164215.1	Escherichia coli MS 84-1
GCF_000164235.1	Escherichia coli MS 115-1
GCF_000164255.1	Escherichia coli MS 182-1
GCF_000164275.1	Escherichia coli MS 146-1
GCF_000164295.1	Escherichia coli MS 45-1
GCF_000164315.1	Escherichia coli MS 69-1
GCF_000164335.1	Escherichia coli MS 187-1
GCF_000164355.1	Escherichia coli MS 21-1
GCF_000164375.1	Escherichia coli MS 117-3
GCF_000164415.1	Escherichia coli MS 110-3
GCF_000164435.1	Escherichia coli MS 153-1
GCF_000164455.1	Escherichia coli MS 78-1
GCF_000164475.1	Escherichia coli MS 116-1
GCF_000164495.1	Escherichia coli MS 16-3
GCF_000164515.1	Escherichia coli MS 175-1
GCF_000164535.1	Escherichia coli MS 200-1
GCF_000164555.1	Escherichia coli MS 196-1
GCF_000164575.1	Escherichia coli MS 185-1
GCF_000164595.1	Escherichia coli MS 60-1
GCF_000164615.1	Escherichia coli MS 57-2
GCF_000164865.1	[Enterobacter] lignolyticus SCF1
GCF_000164925.1	Shigella dysenteriae 1617
GCF_000166535.2	Escherichia coli TW10598
GCF_000166555.1	Escherichia coli TW10722
GCF_000166575.1	Escherichia coli TW10828
GCF_000166595.1	Escherichia coli TW11681
GCF_000166615.1	Escherichia coli TW14425
GCF_000167835.1	Escherichia coli F11
GCF_000167875.2	Escherichia coli E110019
GCF_000167915.2	Escherichia coli 53638
GCF_000171955.1	Escherichia coli O157:H7 str. EC4076
GCF_000171975.1	Escherichia coli O157:H7 str. EC4401
GCF_000171995.1	Escherichia coli O157:H7 str. EC4486
GCF_000172035.1	Escherichia coli O157:H7 str. EC869
GCF_000175735.1	Escherichia coli O157:H7 str. FRIK966
GCF_000175755.1	Escherichia coli O157:H7 str. FRIK2000
GCF_000176535.2	Escherichia coli H736
GCF_000176555.2	Escherichia coli M605
GCF_000176575.2	Escherichia coli M718
GCF_000176595.2	Escherichia coli TA206
GCF_000176615.2	Escherichia coli TA143
GCF_000176675.2	Escherichia coli H591
GCF_000176695.2	Escherichia coli H299
GCF_000178315.1	Escherichia coli O157:H7 str. EC4009
GCF_000178695.1	Escherichia coli O157:H7 str. EC4192
GCF_000178735.1	Escherichia coli O157:H7 str. EC4127
GCF_000178755.1	Escherichia coli O157:H7 str. EC4191
GCF_000178795.1	Escherichia coli O157:H7 str. EC536
GCF_000179075.1	Escherichia coli MS 85-1
GCF_000179095.1	Escherichia coli MS 79-10
GCF_000179135.1	Escherichia coli MS 124-1
GCF_000179155.1	Escherichia coli MS 119-7
GCF_000179175.1	Escherichia coli MS 107-1
GCF_000179795.1	Escherichia coli NC101
GCF_000181735.1	Escherichia coli O157:H7 str. EC4206
GCF_000181755.1	Escherichia coli O157:H7 str. EC4045
GCF_000181775.1	Escherichia coli O157:H7 str. EC4042
GCF_000183005.1	Escherichia coli 2362-75
GCF_000183345.1	Escherichia coli O83:H1 str. NRG 857C
GCF_000183785.1	Shigella flexneri 2a str. 2457T
GCF_000184185.1	Escherichia coli W
GCF_000184765.1	Escherichia coli 3431
GCF_000187285.1	Escherichia coli O157:H7 str. G5101
GCF_000187305.2	Escherichia coli O157:H- str. 493-89
GCF_000187325.2	Escherichia coli O157:H- str. H 2687
GCF_000187345.1	Escherichia coli O55:H7 str. 3256-97
GCF_000187365.1	Escherichia coli O55:H7 str. USDA 5905
GCF_000187385.1	Escherichia coli O157:H7 str. LSU-61
GCF_000187565.1	Salmonella enterica subsp. enterica serovar Choleraesuis str. SCSA50
GCF_000188735.1	Salmonella enterica subsp. enterica serovar Typhimurium str. ST4/74
GCF_000188775.1	Escherichia coli E128010
GCF_000188835.1	Escherichia coli OK1180
GCF_000188855.1	Escherichia coli OK1357
GCF_000188875.1	Escherichia coli RN587/1
GCF_000188955.2	Salmonella enterica subsp. enterica serovar Montevideo str. 507440-20
GCF_000190495.1	Escherichia fergusonii B253
GCF_000190795.1	Escherichia coli E1167
GCF_000190815.1	Escherichia coli E1520
GCF_000190835.1	Escherichia coli E482
GCF_000190855.1	Escherichia coli H120
GCF_000190895.1	Escherichia coli H252
GCF_000190915.1	Escherichia coli H263
GCF_000190955.1	Escherichia coli M863
GCF_000190995.1	Escherichia coli TW10509
GCF_000191015.1	Escherichia coli H489
GCF_000191665.1	Escherichia fergusonii ECD227
GCF_000192085.1	Salmonella enterica subsp. enterica serovar Dublin str. SD3246
GCF_000192125.1	Salmonella enterica subsp. enterica serovar Gallinarum str. SG9
GCF_000192665.1	Escherichia coli O157:H7 str. 1044
GCF_000192685.1	Escherichia coli O157:H7 str. 1125
GCF_000193955.1	Escherichia coli O157:H7 str. EC1212
GCF_000193975.1	Escherichia coli WV_060327
GCF_000193995.1	Escherichia coli EC4100B
GCF_000194175.1	Escherichia coli 1.2741
GCF_000194215.1	Escherichia coli 97.0246
GCF_000194235.1	Escherichia coli 97.0259
GCF_000194255.1	Escherichia coli 95.0941
GCF_000194295.2	Escherichia coli 97.0264
GCF_000194335.1	Escherichia coli 4.0522
GCF_000194355.1	Escherichia coli JB1-95
GCF_000194395.1	Escherichia coli 5.0959
GCF_000194415.1	Escherichia coli 1.2264
GCF_000194435.1	Escherichia coli 99.0741
GCF_000194475.2	Escherichia coli 9.1649
GCF_000194495.1	Escherichia coli 4.0967
GCF_000194535.1	Escherichia coli 2.3916
GCF_000194555.1	Escherichia coli 2.4168
GCF_000194645.1	Escherichia coli 3.2303
GCF_000194665.1	Escherichia coli 3003
GCF_000194685.1	Escherichia coli TW07793
GCF_000194705.1	Escherichia coli B41
GCF_000194725.1	Escherichia coli 900105 (10e)
GCF_000195995.1	Salmonella enterica subsp. enterica serovar Typhi str. CT18
GCF_000208545.1	Escherichia sp. TW10509
GCF_000208565.1	Escherichia sp. TW09308
GCF_000208765.1	Citrobacter freundii str. ballerup 7851/39
GCF_000210475.1	Escherichia coli ETEC H10407
GCF_000210855.2	Salmonella enterica subsp. enterica serovar Typhimurium str. SL1344
GCF_000211395.1	Escherichia coli AA86
GCF_000212715.2	Escherichia coli UMNK88
GCF_000213635.1	Salmonella enterica subsp. enterica serovar Typhimurium str. UK-1
GCF_000214765.2	Escherichia coli NA114
GCF_000215145.1	Escherichia coli 5.0588
GCF_000215165.1	Escherichia coli H30
GCF_000215185.1	Escherichia coli 96.0497
GCF_000215205.1	Escherichia coli 3.2608
GCF_000215225.1	Escherichia coli 93.0624
GCF_000215245.1	Escherichia coli 96.154
GCF_000215285.1	Escherichia coli 3.3884
GCF_000217695.1	Escherichia coli O104:H4 str. TY-2482
GCF_000217975.1	Escherichia coli O104:H4 str. H112180280
GCF_000219515.2	Escherichia coli PCN033
GCF_000220005.1	Escherichia coli UMNF18
GCF_000221885.1	Escherichia coli O104:H4 str. TY-2482
GCF_000222505.1	Escherichia coli O104:H4 str. H112180282
GCF_000223015.1	Escherichia coli O104:H4 str. GOS1
GCF_000223035.1	Escherichia coli O104:H4 str. GOS2
GCF_000224395.1	Escherichia coli XH001
GCF_000225025.1	Escherichia coli O91:H21 str. B2F1
GCF_000225045.1	Escherichia coli STEC_C165-02
GCF_000225145.1	Escherichia coli STEC_EH250
GCF_000225205.1	Escherichia coli STEC_MHI813
GCF_000225225.1	Escherichia coli STEC_S1191
GCF_000227625.1	Escherichia coli O7:K1 str. CE10
GCF_000230875.1	Salmonella enterica subsp. enterica serovar Infantis str. SARB27
GCF_000233875.1	Escherichia coli str. 'clone D i2'
GCF_000233895.1	Escherichia coli str. 'clone D i14'
GCF_000234215.1	Escherichia coli O157:H- str. 493-89
GCF_000234235.1	Escherichia coli O113:H21 str. CL-3
GCF_000234255.2	Escherichia coli O91:H21 str. B2F1
GCF_000234275.2	Escherichia coli O121:H19 str. MT#2
GCF_000234295.1	Escherichia coli O45:H2 str. 03-EN-705
GCF_000234315.1	Escherichia coli O145:H28 str. 4865/96
GCF_000234605.1	Escherichia coli O103:H25 str. NIPH-11060424
GCF_000235045.1	Escherichia coli O104:H4 str. 11-4632 C5
GCF_000235065.1	Escherichia coli O104:H4 str. 11-4632 C4
GCF_000235085.1	Escherichia coli O104:H4 str. 11-4632 C3
GCF_000235105.1	Escherichia coli O104:H4 str. 11-4632 C2
GCF_000235125.1	Escherichia coli O104:H4 str. 11-4632 C1
GCF_000235145.1	Escherichia coli O104:H4 str. 11-4623
GCF_000235165.1	Escherichia coli O104:H4 str. 11-4522
GCF_000235185.1	Escherichia coli O104:H4 str. 11-4404
GCF_000235205.1	Escherichia coli O104:H4 str. 11-3677
GCF_000235225.1	Escherichia coli O104:H4 str. 09-7901
GCF_000235245.1	Escherichia coli O104:H4 str. 04-8351
GCF_000235265.1	Escherichia coli O104:H4 str. C236-11
GCF_000235285.1	Escherichia coli O104:H4 str. C227-11
GCF_000238455.2	Salmonella enterica subsp. enterica serovar Montevideo str. 42N
GCF_000238735.1	Citrobacter portucalensis
GCF_000239335.1	Yokenella regensburgei ATCC 43003
GCF_000240905.2	Salmonella enterica subsp. enterica serovar Pomona str. ATCC 10729
GCF_000241975.1	Escherichia coli H397
GCF_000241995.1	Escherichia coli E101
GCF_000242015.1	Escherichia coli B093
GCF_000242035.1	Escherichia coli H494
GCF_000242055.1	Escherichia coli TA124
GCF_000245515.1	Escherichia coli O55:H7 str. RM12579
GCF_000245535.1	Salmonella enterica subsp. enterica serovar Typhi str. P-stx-12
GCF_000247665.3	Escherichia coli O157:H43 str. T22
GCF_000249075.1	Escherichia coli DEC1B
GCF_000249095.1	Escherichia coli DEC1C
GCF_000249115.1	Escherichia coli DEC1D
GCF_000249135.1	Escherichia coli DEC1E
GCF_000249175.1	Escherichia coli DEC2B
GCF_000249215.1	Escherichia coli DEC2D
GCF_000249235.1	Escherichia coli DEC2E
GCF_000249255.1	Escherichia coli DEC3A
GCF_000249275.1	Escherichia coli DEC3B
GCF_000249335.1	Escherichia coli DEC3E
GCF_000249435.1	Escherichia coli DEC4D
GCF_000249455.1	Escherichia coli DEC4E
GCF_000249495.1	Escherichia coli DEC5A
GCF_000249515.1	Escherichia coli DEC5B
GCF_000249535.1	Escherichia coli DEC5C
GCF_000249555.1	Escherichia coli DEC5D
GCF_000249575.1	Escherichia coli DEC5E
GCF_000249595.1	Escherichia coli DEC6A
GCF_000249675.1	Escherichia coli DEC6E
GCF_000249695.1	Escherichia coli DEC7A
GCF_000249715.1	Escherichia coli DEC7B
GCF_000249735.1	Escherichia coli DEC7C
GCF_000249755.1	Escherichia coli DEC7D
GCF_000249775.1	Escherichia coli DEC7E
GCF_000249855.1	Escherichia coli DEC8D
GCF_000249875.1	Escherichia coli DEC8E
GCF_000249895.1	Escherichia coli DEC9A
GCF_000249915.1	Escherichia coli DEC9B
GCF_000249955.1	Escherichia coli DEC9D
GCF_000249975.1	Escherichia coli DEC9E
GCF_000250075.1	Escherichia coli DEC10E
GCF_000250115.1	Escherichia coli DEC11A
GCF_000250135.1	Escherichia coli DEC11B
GCF_000250175.1	Escherichia coli DEC11D
GCF_000250215.1	Escherichia coli DEC12A
GCF_000250275.1	Escherichia coli DEC12D
GCF_000250295.1	Escherichia coli DEC12E
GCF_000250355.1	Escherichia coli DEC13C
GCF_000250375.1	Escherichia coli DEC13D
GCF_000250395.1	Escherichia coli DEC13E
GCF_000250415.1	Escherichia coli DEC14A
GCF_000250475.1	Escherichia coli DEC14D
GCF_000250495.1	Escherichia coli DEC15A
GCF_000250515.1	Escherichia coli DEC15B
GCF_000250535.1	Escherichia coli DEC15C
GCF_000250555.1	Escherichia coli DEC15D
GCF_000250575.1	Escherichia coli DEC15E
GCF_000252805.1	Escherichia coli SCI-07
GCF_000252875.1	Salmonella enterica subsp. enterica serovar Typhimurium str. 798
GCF_000252895.1	Shigella flexneri 5a str. M90T
GCF_000252995.1	Salmonella bongori NCTC 12419
GCF_000258025.1	Escherichia coli KO11FL
GCF_000258145.1	Escherichia coli W
GCF_000258225.1	Escherichia coli W26
GCF_000258365.1	Salmonella enterica subsp. enterica serovar Heidelberg str. B182
GCF_000258615.1	Escherichia coli O104:H4 str. ON2011
GCF_000258635.1	Escherichia coli O104:H4 str. ON2010
GCF_000258785.1	Escherichia coli NCCP15657
GCF_000258865.1	Escherichia coli J53
GCF_000259385.1	Escherichia coli NCCP15647
GCF_000259425.1	Escherichia coli O32:H37 str. P4
GCF_000259695.1	Escherichia coli LCT-EC106
GCF_000260475.1	Escherichia coli NCCP15658
GCF_000261145.1	Escherichia coli M919
GCF_000261385.1	Escherichia coli B799
GCF_000261405.1	Escherichia coli H730
GCF_000262125.1	Escherichia coli Xuzhou21
GCF_000262305.1	Shimwellia blattae DSM 4481 = NBRC 105725
GCF_000263895.1	Escherichia coli O103:H25 str. CVM9340
GCF_000263915.1	Escherichia coli O103:H2 str. CVM9450
GCF_000263935.1	Escherichia coli O111:H11 str. CVM9534
GCF_000263995.1	Escherichia coli O111:H8 str. CVM9574
GCF_000264015.1	Escherichia coli O26:H11 str. CVM9942
GCF_000264035.1	Escherichia coli O26:H11 str. CVM10026
GCF_000264095.1	Escherichia coli KD1
GCF_000264115.1	Escherichia coli 541-15
GCF_000264135.1	Escherichia coli 576-1
GCF_000264155.1	Escherichia coli 75
GCF_000264175.1	Escherichia coli HM605
GCF_000264195.1	Escherichia coli KD2
GCF_000264215.1	Escherichia coli 541-1
GCF_000264235.1	Escherichia coli CUMT8
GCF_000267005.2	Escherichia coli FDA505
GCF_000267025.1	Escherichia coli EC1738
GCF_000267045.1	Escherichia coli EC1734
GCF_000267065.1	Escherichia coli TW09109
GCF_000267085.1	Escherichia coli PA22
GCF_000267105.1	Escherichia coli PA40
GCF_000267125.1	Escherichia coli TW06591
GCF_000267145.1	Escherichia coli TW10246
GCF_000267165.1	Escherichia coli TW11039
GCF_000267185.1	Escherichia coli TW10119
GCF_000267205.2	Escherichia coli EC1863
GCF_000267225.2	Escherichia coli EC1845
GCF_000267245.2	Escherichia coli EC4448
GCF_000267265.2	Escherichia coli EC4437
GCF_000267285.2	Escherichia coli EC4436
GCF_000267305.2	Escherichia coli EC4439
GCF_000267345.2	Escherichia coli EC4013
GCF_000267365.2	Escherichia coli EC4422
GCF_000267385.2	Escherichia coli EC4421
GCF_000267405.2	Escherichia coli TW14301
GCF_000267425.2	Escherichia coli O157:H7 str. TW14313
GCF_000267445.2	Escherichia coli EC4196
GCF_000267465.2	Escherichia coli EC4203
GCF_000267485.2	Escherichia coli FDA517
GCF_000267505.2	Escherichia coli FRIK1996
GCF_000267525.2	Escherichia coli FRIK1985
GCF_000267585.2	Escherichia coli TW09195
GCF_000267605.2	Escherichia coli TW09098
GCF_000267625.2	Escherichia coli TW07945
GCF_000267645.2	Escherichia coli PA42
GCF_000267665.2	Escherichia coli PA41
GCF_000267685.2	Escherichia coli PA39
GCF_000267705.2	Escherichia coli PA33
GCF_000267725.2	Escherichia coli PA32
GCF_000267745.2	Escherichia coli PA31
GCF_000267765.2	Escherichia coli PA28
GCF_000267785.2	Escherichia coli PA25
GCF_000267805.2	Escherichia coli PA24
GCF_000267825.2	Escherichia coli PA15
GCF_000267845.2	Escherichia coli PA14
GCF_000267865.2	Escherichia coli PA10
GCF_000267885.2	Escherichia coli PA9
GCF_000267905.2	Escherichia coli PA5
GCF_000267925.2	Escherichia coli PA3
GCF_000267945.2	Escherichia coli 93-001
GCF_000267965.2	Escherichia coli FRIK1990
GCF_000268205.1	Escherichia coli EPEC C342-62
GCF_000269645.1	Escherichia coli str. K-12 substr. MG1655
GCF_000270105.1	Escherichia coli DH1
GCF_000271885.2	Salmonella enterica subsp. enterica serovar Newport str. Levine 1
GCF_000271905.2	Salmonella enterica subsp. enterica serovar Newport str. Levine 15
GCF_000272715.4	Salmonella enterica subsp. enterica serovar Newport str. CVM 21550
GCF_000272735.4	Salmonella enterica subsp. enterica serovar Newport str. CVM 22513
GCF_000272755.4	Salmonella enterica subsp. enterica serovar Newport str. CVM 21538
GCF_000272775.4	Salmonella enterica subsp. enterica serovar Newport str. CVM 22425
GCF_000272815.2	Salmonella enterica subsp. enterica serovar Newport str. CVM N18486
GCF_000272835.4	Salmonella enterica subsp. enterica serovar Newport str. CVM N1543
GCF_000272895.2	Salmonella enterica subsp. enterica serovar Newport str. CVM 22462
GCF_000273425.1	Escherichia coli str. K-12 substr. MG1655
GCF_000276745.1	Escherichia coli O111:H8 str. CVM9602
GCF_000276765.1	Escherichia coli O111:H8 str. CVM9634
GCF_000276785.1	Escherichia coli O26:H11 str. CVM10224
GCF_000276845.1	Escherichia coli O26:H11 str. CVM10030
GCF_000276865.1	Escherichia coli O111:H11 str. CVM9455
GCF_000276945.1	Escherichia coli O26:H11 str. CVM10021
GCF_000277565.1	Citrobacter sp. A1
GCF_000280315.2	Salmonella enterica subsp. enterica serovar Enteritidis str. 77-1427
GCF_000281775.1	Escherichia coli STEC_O31
GCF_000284495.1	Escherichia coli LF82
GCF_000285375.1	Escherichia coli HM605
GCF_000285655.3	Escherichia coli O25b:H4-ST131
GCF_000293075.1	Salmonella enterica subsp. enterica serovar Bareilly str. 06-0784
GCF_000295775.2	Escherichia coli J96
GCF_000297235.3	Escherichia coli EC302/04
GCF_000297815.1	Proteus mirabilis WGLW6
GCF_000297835.1	Proteus mirabilis WGLW4
GCF_000299255.1	Escherichia coli O104:H4 str. 2009EL-2050
GCF_000299455.1	Escherichia coli O104:H4 str. 2011C-3493
GCF_000299475.1	Escherichia coli O104:H4 str. 2009EL-2071
GCF_000302715.1	Escherichia coli FRIK920
GCF_000302735.1	Escherichia coli PA7
GCF_000303235.2	Escherichia coli 0.1304
GCF_000303255.2	Escherichia coli 0.1288
GCF_000303275.2	Escherichia coli FRIK523
GCF_000303295.2	Escherichia coli NE098
GCF_000303315.2	Escherichia coli EC1870
GCF_000303335.2	Escherichia coli EC1869
GCF_000303355.2	Escherichia coli EC1868
GCF_000303375.2	Escherichia coli EC1866
GCF_000303395.2	Escherichia coli EC1865
GCF_000303415.2	Escherichia coli EC1864
GCF_000303455.2	Escherichia coli EC1856
GCF_000303475.2	Escherichia coli EC1850
GCF_000303495.2	Escherichia coli EC1849
GCF_000303515.2	Escherichia coli EC1848
GCF_000303535.2	Escherichia coli EC1847
GCF_000303555.2	Escherichia coli EC1846
GCF_000303575.2	Escherichia coli EC1737
GCF_000303595.2	Escherichia coli EC1736
GCF_000303615.2	Escherichia coli EC1735
GCF_000303635.2	Escherichia coli N1
GCF_000303655.2	Escherichia coli 07798
GCF_000303695.2	Escherichia coli PA34
GCF_000303715.2	Escherichia coli FDA506
GCF_000303735.2	Escherichia coli FDA507
GCF_000303755.2	Escherichia coli FDA504
GCF_000303775.2	Escherichia coli FRIK1999
GCF_000303795.2	Escherichia coli FRIK1997
GCF_000303815.2	Escherichia coli NE1487
GCF_000303835.2	Escherichia coli NE037
GCF_000303855.2	Escherichia coli FRIK2001
GCF_000303875.2	Escherichia coli PA4
GCF_000303895.2	Escherichia coli PA23
GCF_000303915.2	Escherichia coli PA49
GCF_000303935.2	Escherichia coli PA45
GCF_000303955.2	Escherichia coli TT12B
GCF_000303975.2	Escherichia coli MA6
GCF_000303995.2	Escherichia coli 5905
GCF_000304015.2	Escherichia coli CB7326
GCF_000304035.2	Escherichia coli EC96038
GCF_000304055.2	Escherichia coli 5412
GCF_000304075.2	Escherichia coli TW15901
GCF_000304095.2	Escherichia coli ARS4.2123
GCF_000304115.2	Escherichia coli TW00353
GCF_000304135.2	Escherichia coli 3006
GCF_000304255.1	Escherichia coli AD30
GCF_000304815.2	Escherichia coli 3.4870
GCF_000304835.2	Escherichia coli 8.0416
GCF_000304855.2	Escherichia coli 10.0821
GCF_000304875.2	Escherichia coli 5.2239
GCF_000305155.2	Escherichia coli 6.0172
GCF_000305175.1	Escherichia coli 8.0566
GCF_000305355.1	Escherichia coli 8.0569
GCF_000305375.2	Escherichia coli 8.0586
GCF_000305395.2	Escherichia coli 8.2524
GCF_000305415.2	Escherichia coli 10.0833
GCF_000305435.2	Escherichia coli 10.0869
GCF_000305455.2	Escherichia coli 88.0221
GCF_000307205.1	Escherichia coli chi7122
GCF_000308975.1	Escherichia coli
GCF_000312465.1	Citrobacter freundii ATCC 8090 = MTCC 1658 = NBRC 12681
GCF_000312785.2	Salmonella enterica subsp. enterica serovar Typhimurium str. STm12
GCF_000313255.1	Proteus mirabilis C05028
GCF_000313405.1	Escherichia coli O26:H11 str. CFSAN001629
GCF_000313425.1	Escherichia coli O111:H11 str. CFSAN001630
GCF_000313445.1	Escherichia coli O111:H8 str. CFSAN001632
GCF_000313895.1	Citrobacter sp. L17
GCF_000314835.2	Providencia rettgeri Dmel1
GCF_000316325.2	Escherichia coli 88.1467
GCF_000316345.2	Escherichia coli 88.1042
GCF_000316365.2	Escherichia coli 89.0511
GCF_000316385.2	Escherichia coli 90.0091
GCF_000316405.2	Escherichia coli 90.0039
GCF_000316425.2	Escherichia coli 90.2281
GCF_000316445.2	Escherichia coli 93.0055
GCF_000316465.1	Escherichia coli 93.0056
GCF_000316485.1	Escherichia coli 94.0618
GCF_000316505.2	Escherichia coli 97.0007
GCF_000316545.2	Escherichia coli 99.0678
GCF_000316565.2	Escherichia coli 99.0713
GCF_000316705.2	Escherichia coli 99.0672
GCF_000316725.2	Escherichia coli 97.1742
GCF_000316745.2	Escherichia coli 97.0003
GCF_000316765.2	Escherichia coli 96.0107
GCF_000316785.2	Escherichia coli 96.0939
GCF_000316805.2	Escherichia coli 96.0932
GCF_000316825.2	Escherichia coli 96.0427
GCF_000316845.2	Escherichia coli 95.0183
GCF_000316885.2	Escherichia coli 95.0943
GCF_000316905.2	Escherichia coli 96.0428
GCF_000317395.1	Escherichia coli LCT-EC59
GCF_000318425.2	Escherichia coli 96.0109
GCF_000319835.1	Escherichia coli O104:H4 str. 11-02318
GCF_000319855.1	Escherichia coli O104:H4 str. Ec11-9450
GCF_000319875.1	Escherichia coli O104:H4 str. Ec11-9990
GCF_000319915.1	Escherichia coli O104:H4 str. Ec11-4984
GCF_000319935.1	Escherichia coli O104:H4 str. Ec11-5604
GCF_000319955.1	Escherichia coli O104:H4 str. Ec11-4986
GCF_000319975.1	Escherichia coli O104:H4 str. Ec11-4987
GCF_000319995.1	Escherichia coli O104:H4 str. 11-02030
GCF_000320015.1	Escherichia coli O104:H4 str. 11-02033-1
GCF_000320035.1	Escherichia coli O104:H4 str. 11-02092
GCF_000320045.1	Escherichia coli O104:H4 str. Ec11-9941
GCF_000320075.1	Escherichia coli O104:H4 str. 11-02093
GCF_000320095.1	Escherichia coli O104:H4 str. 11-02281
GCF_000320115.1	Escherichia coli O104:H4 str. 11-02913
GCF_000320135.1	Escherichia coli O104:H4 str. 11-03439
GCF_000320155.1	Escherichia coli O104:H4 str. 11-03943
GCF_000320175.1	Escherichia coli O104:H4 str. 11-04080
GCF_000320195.1	Escherichia coli O104:H4 str. Ec11-4988
GCF_000320215.1	Escherichia coli O104:H4 str. Ec11-5603
GCF_000320235.1	Escherichia coli O104:H4 str. Ec11-6006
GCF_000320255.1	Escherichia coli O104:H4 str. Ec12-0465
GCF_000320275.1	Escherichia coli O104:H4 str. Ec12-0466
GCF_000321145.1	Escherichia coli O157:H7 str. H093800014
GCF_000326145.1	Escherichia coli KTE105
GCF_000326165.1	Escherichia coli KTE106
GCF_000326185.1	Escherichia coli KTE109
GCF_000326205.1	Escherichia coli KTE117
GCF_000326225.1	Escherichia coli KTE124
GCF_000326245.1	Escherichia coli KTE128
GCF_000326265.1	Escherichia coli KTE129
GCF_000326285.1	Escherichia coli KTE131
GCF_000326305.1	Escherichia coli KTE133
GCF_000326325.1	Escherichia coli KTE137
GCF_000326345.1	Escherichia coli KTE139
GCF_000326365.1	Escherichia coli KTE148
GCF_000326385.1	Escherichia coli KTE153
GCF_000326405.1	Escherichia coli KTE160
GCF_000326425.1	Escherichia coli KTE163
GCF_000326445.1	Escherichia coli KTE168
GCF_000326465.1	Escherichia coli KTE176
GCF_000326485.1	Escherichia coli KTE179
GCF_000326505.1	Escherichia coli KTE82
GCF_000326525.1	Escherichia coli KTE94
GCF_000326545.1	Escherichia coli KTE97
GCF_000326565.1	Escherichia coli KTE112
GCF_000326585.1	Escherichia coli KTE113
GCF_000326605.1	Escherichia coli KTE174
GCF_000326625.1	Escherichia coli KTE88
GCF_000326645.1	Escherichia coli KTE90
GCF_000326665.1	Escherichia coli KTE99
GCF_000326685.1	Escherichia coli KTE138
GCF_000326705.1	Escherichia coli KTE145
GCF_000326725.1	Escherichia coli KTE150
GCF_000326745.1	Escherichia coli KTE157
GCF_000326765.1	Escherichia coli KTE166
GCF_000326785.1	Escherichia coli KTE177
GCF_000326805.1	Escherichia coli KTE180
GCF_000326825.1	Escherichia coli KTE232
GCF_000326845.1	Escherichia coli KTE95
GCF_000326885.1	Escherichia coli KTE85
GCF_000326905.1	Escherichia coli KTE167
GCF_000326925.1	Escherichia coli KTE120
GCF_000326945.1	Escherichia coli KTE122
GCF_000326965.1	Escherichia coli KTE125
GCF_000329365.2	Salmonella enterica subsp. enterica serovar Enteritidis str. CDC_2010K_0968
GCF_000330485.2	Salmonella enterica subsp. enterica serovar Pullorum str. ATCC 9120
GCF_000331615.1	Escherichia coli LCT-EC52
GCF_000332755.1	Escherichia coli APEC O78
GCF_000333175.1	Escherichia coli O10:K5(L):H4 str. ATCC 23506
GCF_000333215.1	Escherichia coli Nissle 1917
GCF_000334995.2	Escherichia coli 99.0816
GCF_000335015.2	Escherichia coli 99.1793
GCF_000335035.2	Escherichia coli 99.1805
GCF_000335055.2	Escherichia coli ATCC 700728
GCF_000335075.2	Escherichia coli PA47
GCF_000335095.2	Escherichia coli PA48
GCF_000335115.1	Escherichia coli 7.1982
GCF_000335135.1	Escherichia coli 99.1781
GCF_000335155.2	Escherichia coli 99.1762
GCF_000335175.2	Escherichia coli PA35
GCF_000335215.2	Escherichia coli 99.0670
GCF_000335235.2	Escherichia coli 99.0814
GCF_000335255.2	Escherichia coli 99.0839
GCF_000335275.2	Escherichia coli 99.0848
GCF_000335295.2	Escherichia coli 99.1753
GCF_000335335.2	Escherichia coli PA19
GCF_000335355.2	Escherichia coli PA2
GCF_000335375.2	Escherichia coli 95.0083
GCF_000335415.2	Escherichia coli PA11
GCF_000335435.2	Escherichia coli PA13
GCF_000335455.2	Escherichia coli PA8
GCF_000335875.2	Salmonella enterica subsp. enterica serovar Enteritidis str. 18569
GCF_000335995.2	Salmonella enterica subsp. enterica serovar Gallinarum str. 9184
GCF_000340235.1	Escherichia coli O08
GCF_000340255.1	Escherichia coli S17
GCF_000340275.1	Escherichia coli SEPT362
GCF_000340455.2	Escherichia coli 09BKT078844
GCF_000341425.1	Salmonella enterica subsp. enterica serovar Javiana str. CFSAN001992
GCF_000342325.1	Citrobacter freundii GTC 09479
GCF_000350005.1	Escherichia coli O104:H4 str. E112/10
GCF_000350025.2	Escherichia coli ONT:H33 str. C48/93
GCF_000350045.2	Escherichia coli O127:H27 str. C43/90
GCF_000350625.1	Escherichia coli KTE2
GCF_000350645.1	Escherichia coli KTE4
GCF_000350665.1	Escherichia coli KTE5
GCF_000350685.1	Escherichia coli KTE10
GCF_000350705.1	Escherichia sp. KTE11
GCF_000350725.1	Escherichia coli KTE12
GCF_000350745.1	Escherichia coli KTE15
GCF_000350765.1	Escherichia coli KTE16
GCF_000350785.1	Escherichia coli KTE21
GCF_000350805.1	Escherichia coli KTE25
GCF_000350825.1	Escherichia coli KTE26
GCF_000350845.1	Escherichia coli KTE28
GCF_000350865.1	Escherichia coli KTE39
GCF_000350885.1	Escherichia coli KTE44
GCF_000350905.1	Escherichia coli KTE178
GCF_000350925.1	Escherichia coli KTE181
GCF_000350945.1	Escherichia coli KTE187
GCF_000350965.1	Escherichia coli KTE188
GCF_000350985.1	Escherichia coli KTE189
GCF_000351005.1	Escherichia coli KTE191
GCF_000351025.1	Escherichia coli KTE193
GCF_000351045.1	Escherichia coli KTE201
GCF_000351065.1	Escherichia coli KTE204
GCF_000351085.1	Escherichia coli KTE205
GCF_000351105.1	Escherichia coli KTE206
GCF_000351125.1	Escherichia coli KTE208
GCF_000351145.1	Escherichia coli KTE210
GCF_000351165.1	Escherichia coli KTE212
GCF_000351185.1	Escherichia coli KTE213
GCF_000351205.1	Escherichia coli KTE214
GCF_000351225.1	Escherichia coli KTE216
GCF_000351245.1	Escherichia coli KTE220
GCF_000351265.1	Escherichia coli KTE224
GCF_000351285.1	Escherichia coli KTE228
GCF_000351305.1	Escherichia coli KTE230
GCF_000351325.1	Escherichia coli KTE233
GCF_000351345.1	Escherichia coli KTE234
GCF_000351365.1	Escherichia coli KTE235
GCF_000351385.1	Escherichia coli KTE236
GCF_000351405.1	Escherichia coli KTE237
GCF_000351425.1	Escherichia coli KTE47
GCF_000351445.1	Escherichia coli KTE49
GCF_000351465.1	Escherichia coli KTE51
GCF_000351485.1	Escherichia coli KTE53
GCF_000351505.1	Escherichia coli KTE55
GCF_000351525.1	Escherichia coli KTE56
GCF_000351545.1	Escherichia coli KTE57
GCF_000351565.1	Escherichia coli KTE58
GCF_000351585.1	Escherichia coli KTE60
GCF_000351605.1	Escherichia coli KTE62
GCF_000351625.1	Escherichia coli KTE66
GCF_000351645.1	Escherichia coli KTE67
GCF_000351665.1	Escherichia coli KTE72
GCF_000351685.1	Escherichia coli KTE75
GCF_000351705.1	Escherichia coli KTE76
GCF_000351725.1	Escherichia coli KTE77
GCF_000351745.1	Escherichia coli KTE80
GCF_000351765.1	Escherichia coli KTE81
GCF_000351785.1	Escherichia coli KTE83
GCF_000351805.1	Escherichia coli KTE86
GCF_000351825.1	Escherichia coli KTE87
GCF_000351845.1	Escherichia coli KTE93
GCF_000351865.1	Escherichia coli KTE111
GCF_000351885.1	Escherichia coli KTE116
GCF_000351905.1	Escherichia coli KTE119
GCF_000351925.1	Escherichia coli KTE142
GCF_000351945.1	Escherichia coli KTE143
GCF_000351965.1	Escherichia coli KTE156
GCF_000351985.1	Escherichia coli KTE161
GCF_000352005.1	Escherichia coli KTE162
GCF_000352025.1	Escherichia coli KTE169
GCF_000352045.1	Escherichia coli KTE171
GCF_000352065.1	Escherichia coli KTE6
GCF_000352085.1	Escherichia coli KTE8
GCF_000352105.1	Escherichia coli KTE9
GCF_000352125.1	Escherichia coli KTE17
GCF_000352145.1	Escherichia coli KTE18
GCF_000352165.1	Escherichia coli KTE45
GCF_000352185.1	Escherichia coli KTE42
GCF_000352205.1	Escherichia coli KTE23
GCF_000352225.1	Escherichia coli KTE43
GCF_000352245.1	Escherichia coli KTE29
GCF_000352265.1	Escherichia coli KTE22
GCF_000352285.1	Escherichia coli KTE46
GCF_000352305.1	Escherichia coli KTE48
GCF_000352325.1	Escherichia coli KTE50
GCF_000352345.1	Escherichia coli KTE54
GCF_000352365.1	Escherichia coli KTE59
GCF_000352385.1	Escherichia coli KTE63
GCF_000352405.1	Escherichia coli KTE65
GCF_000352425.1	Escherichia coli KTE78
GCF_000352445.1	Escherichia coli KTE79
GCF_000352465.1	Escherichia coli KTE84
GCF_000352485.1	Escherichia coli KTE91
GCF_000352505.1	Escherichia coli KTE101
GCF_000352525.1	Escherichia coli KTE115
GCF_000352545.1	Escherichia coli KTE118
GCF_000352565.1	Escherichia coli KTE123
GCF_000352585.1	Escherichia coli KTE135
GCF_000352605.1	Escherichia coli KTE136
GCF_000352625.1	Escherichia coli KTE140
GCF_000352645.1	Escherichia coli KTE141
GCF_000352665.1	Escherichia coli KTE144
GCF_000352685.1	Escherichia coli KTE146
GCF_000352705.1	Escherichia coli KTE147
GCF_000352725.1	Escherichia coli KTE154
GCF_000352745.1	Escherichia coli KTE158
GCF_000352765.1	Escherichia coli KTE165
GCF_000352785.1	Escherichia coli KTE192
GCF_000352805.1	Escherichia coli KTE194
GCF_000352825.1	Escherichia coli KTE190
GCF_000352845.1	Escherichia coli KTE173
GCF_000352865.1	Escherichia coli KTE175
GCF_000352885.1	Escherichia coli KTE184
GCF_000352905.1	Escherichia coli KTE183
GCF_000352925.1	Escherichia coli KTE196
GCF_000352945.1	Escherichia coli KTE197
GCF_000352965.1	Escherichia coli KTE202
GCF_000352985.1	Escherichia coli KTE203
GCF_000353005.1	Escherichia coli KTE207
GCF_000353025.1	Escherichia coli KTE209
GCF_000353045.1	Escherichia coli KTE211
GCF_000353065.1	Escherichia coli KTE215
GCF_000353085.1	Escherichia coli KTE217
GCF_000353105.1	Escherichia coli KTE218
GCF_000353125.1	Escherichia coli KTE223
GCF_000353145.1	Escherichia coli KTE227
GCF_000353165.1	Escherichia coli KTE229
GCF_000353185.1	Escherichia coli KTE104
GCF_000353545.1	Escherichia coli O104:H4 str. E92/11
GCF_000354275.2	Escherichia coli 2875000
GCF_000354295.1	Escherichia coli BCE002_MS12
GCF_000354315.2	Escherichia coli BCE019_MS-13
GCF_000354355.2	Escherichia coli C-34666
GCF_000354375.2	Escherichia coli MP021017.10
GCF_000354395.1	Escherichia coli MP021017.12
GCF_000354415.2	Escherichia coli MP021017.11
GCF_000354435.2	Escherichia coli MP021017.2
GCF_000354455.1	Escherichia coli 2872800
GCF_000354475.2	Escherichia coli MP021017.3
GCF_000354495.2	Escherichia coli MP021017.4
GCF_000354515.2	Escherichia coli MP021017.5
GCF_000354535.2	Escherichia coli MP021017.6
GCF_000354555.2	Escherichia coli MP021017.9
GCF_000354575.2	Escherichia coli MP021552.11
GCF_000354595.1	Escherichia coli MP021552.12
GCF_000354615.2	Escherichia coli MP021552.7
GCF_000354735.2	Escherichia coli MP021552.8
GCF_000354755.2	Escherichia coli 2866750
GCF_000354775.2	Escherichia coli 2747800
GCF_000354795.2	Escherichia coli MP021561.2
GCF_000354815.2	Escherichia coli 2867750
GCF_000354835.2	Escherichia coli 180600
GCF_000354855.1	Escherichia coli MP021566.1
GCF_000354875.1	Escherichia coli 2749250
GCF_000354895.2	Escherichia coli 2731150
GCF_000354915.1	Escherichia coli 174750
GCF_000354935.2	Escherichia coli 2866450
GCF_000354955.1	Escherichia coli 2866550
GCF_000354975.1	Escherichia coli 2865200
GCF_000354995.2	Escherichia coli 2860050
GCF_000355015.2	Escherichia coli 2851500
GCF_000355035.2	Escherichia coli 2861200
GCF_000355055.1	Escherichia coli 2850400
GCF_000355075.2	Escherichia coli P0302308.1
GCF_000355095.2	Escherichia coli P0304777.1
GCF_000355115.2	Escherichia coli ThroopD
GCF_000355155.2	Escherichia coli 2719100
GCF_000355175.1	Escherichia coli 2720900
GCF_000355195.2	Escherichia coli Envira 10/1
GCF_000355215.2	Escherichia coli Envira 8/11
GCF_000355235.2	Escherichia coli Jurua 18/11
GCF_000355255.2	Escherichia coli Jurua 20/10
GCF_000355275.2	Escherichia coli MP020940.1
GCF_000355295.1	Escherichia coli MP020980.2
GCF_000355315.2	Escherichia coli P0301867.1
GCF_000355335.2	Escherichia coli 2850750
GCF_000355355.1	Escherichia coli 2853500
GCF_000355375.2	Escherichia coli 2848050
GCF_000355395.2	Escherichia coli 2756500
GCF_000355415.2	Escherichia coli 2845350
GCF_000355435.2	Escherichia coli 2845650
GCF_000355455.2	Escherichia coli 2871950
GCF_000355475.2	Escherichia coli 2872000
GCF_000355495.2	Escherichia coli BCE001_MS16
GCF_000355515.2	Escherichia coli MP021017.1
GCF_000355535.1	Escherichia coli 2762100
GCF_000355555.2	Escherichia coli 2780750
GCF_000355575.2	Escherichia coli 2785200
GCF_000355595.1	Escherichia coli 2788150
GCF_000355615.2	Escherichia coli 2770900
GCF_000356005.2	Escherichia coli P0301867.4
GCF_000356025.2	Escherichia coli P0301867.2
GCF_000356045.2	Escherichia coli 180050
GCF_000356065.2	Escherichia coli 2729250
GCF_000356085.2	Escherichia coli 2735000
GCF_000356105.2	Escherichia coli 174900
GCF_000356125.1	Escherichia coli 199900.1
GCF_000356145.2	Escherichia coli 2726950
GCF_000356165.2	Escherichia coli P0298942.1
GCF_000356185.2	Escherichia coli 2722950
GCF_000356245.1	Escherichia coli 2875150
GCF_000356265.2	Escherichia coli BCE008_MS-01
GCF_000356285.2	Escherichia coli BCE011_MS-01
GCF_000356305.2	Escherichia coli 180200
GCF_000356325.2	Escherichia coli 2730350
GCF_000356345.2	Escherichia coli 178900
GCF_000356365.2	Escherichia coli 179550
GCF_000356385.1	Escherichia coli BCE030_MS-09
GCF_000356405.2	Escherichia coli BCE032_MS-12
GCF_000356425.2	Escherichia coli MP021561.3
GCF_000356445.2	Escherichia coli 2860650
GCF_000356465.2	Escherichia coli 2862600
GCF_000356485.2	Escherichia coli 2864350
GCF_000356505.2	Escherichia coli 2866350
GCF_000356525.2	Escherichia coli P0298942.10
GCF_000356545.1	Escherichia coli P0302293.2
GCF_000356565.1	Escherichia coli P0304816.1
GCF_000356585.2	Escherichia coli P0305260.1
GCF_000356605.2	Escherichia coli p0305293.1
GCF_000356625.2	Escherichia coli 2726800
GCF_000356645.2	Escherichia coli P0299438.2
GCF_000356665.2	Escherichia coli P0299917.1
GCF_000356685.2	Escherichia coli 2846750
GCF_000356705.1	Escherichia coli BCE007_MS-11
GCF_000356725.1	Escherichia coli BCE008_MS-13
GCF_000356745.2	Escherichia coli 201600.1
GCF_000356765.2	Escherichia coli P0302293.10
GCF_000356785.2	Escherichia coli P0302293.4
GCF_000356805.2	Escherichia coli P0302293.3
GCF_000356825.2	Escherichia coli P0305260.9
GCF_000356845.2	Escherichia coli 2854350
GCF_000356865.2	Escherichia coli p0305293.13
GCF_000356905.1	Escherichia coli 179100
GCF_000356925.2	Escherichia coli 2733950
GCF_000356945.1	Escherichia coli P0302293.6
GCF_000356965.1	Escherichia coli P0302293.8
GCF_000356985.2	Escherichia coli P0299438.11
GCF_000357005.2	Escherichia coli P0299438.3
GCF_000357025.2	Escherichia coli P0299438.4
GCF_000357045.2	Escherichia coli P0299438.5
GCF_000357065.2	Escherichia coli P0298942.4
GCF_000357105.1	Escherichia coli P0299483.2
GCF_000357125.1	Escherichia coli P0299483.3
GCF_000357145.2	Escherichia coli P02997067.6
GCF_000357165.1	Escherichia coli P0299917.10
GCF_000357185.2	Escherichia coli P0299917.2
GCF_000357205.2	Escherichia coli P0299917.3
GCF_000357225.2	Escherichia coli P0299438.6
GCF_000357245.1	Escherichia coli P0299438.7
GCF_000357265.2	Escherichia coli P0299438.8
GCF_000357285.2	Escherichia coli P0299438.9
GCF_000357305.2	Escherichia coli P0299917.4
GCF_000357325.1	Escherichia coli P0299917.5
GCF_000357345.2	Escherichia coli P0299917.6
GCF_000357365.2	Escherichia coli P0299917.7
GCF_000357385.2	Escherichia coli P0298942.15
GCF_000357405.2	Escherichia coli P0298942.2
GCF_000357425.2	Escherichia coli P0298942.6
GCF_000357445.2	Escherichia coli P0298942.3
GCF_000357465.2	Escherichia coli P0299483.1
GCF_000357485.2	Escherichia coli p0305293.14
GCF_000357505.2	Escherichia coli P0299917.9
GCF_000357525.2	Escherichia coli P0301867.11
GCF_000357545.2	Escherichia coli P0298942.7
GCF_000357565.2	Escherichia coli P0298942.8
GCF_000357585.2	Escherichia coli P0299438.10
GCF_000357605.2	Escherichia coli P0302308.11
GCF_000357625.2	Escherichia coli P0301867.13
GCF_000357645.1	Escherichia coli P0301904.3
GCF_000357665.2	Escherichia coli P0302293.7
GCF_000357685.2	Escherichia coli P0304799.3
GCF_000357705.2	Escherichia coli P0305260.2
GCF_000357725.1	Escherichia coli P0298942.11
GCF_000357745.1	Escherichia coli P0298942.9
GCF_000357765.2	Escherichia coli P0302308.2
GCF_000357785.2	Escherichia coli P0302308.3
GCF_000357805.1	Escherichia coli P0302308.4
GCF_000357825.2	Escherichia coli P0302308.5
GCF_000357925.2	Escherichia coli P0305260.10
GCF_000357945.2	Escherichia coli P0305260.11
GCF_000357965.2	Escherichia coli P0305260.12
GCF_000357985.2	Escherichia coli P0305260.13
GCF_000358005.2	Escherichia coli P0305260.15
GCF_000358025.2	Escherichia coli P0305260.3
GCF_000358045.2	Escherichia coli P0305260.4
GCF_000358065.2	Escherichia coli P0305260.5
GCF_000358085.2	Escherichia coli P0305260.6
GCF_000358105.2	Escherichia coli P0305260.7
GCF_000358125.1	Escherichia coli P0305260.8
GCF_000358145.2	Escherichia coli MP020980.1
GCF_000358165.2	Escherichia coli P0302293.9
GCF_000358185.2	Escherichia coli P0304777.10
GCF_000358205.2	Escherichia coli P0304777.11
GCF_000358225.2	Escherichia coli P0304777.12
GCF_000358245.2	Escherichia coli P0304777.13
GCF_000358265.2	Escherichia coli P0304777.14
GCF_000358285.2	Escherichia coli P0304777.15
GCF_000358315.1	Escherichia coli P0304777.3
GCF_000358335.2	Escherichia coli P0304777.5
GCF_000358355.2	Escherichia coli P0304777.4
GCF_000358375.1	Escherichia coli P0304777.7
GCF_000358395.2	Escherichia coli P0304777.8
GCF_000358415.2	Escherichia coli P0304777.9
GCF_000358555.1	Escherichia coli p0305293.10
GCF_000358575.2	Escherichia coli p0305293.11
GCF_000358595.2	Escherichia coli p0305293.12
GCF_000358615.2	Escherichia coli p0305293.15
GCF_000358635.2	Escherichia coli p0305293.2
GCF_000358655.2	Escherichia coli p0305293.3
GCF_000358675.2	Escherichia coli p0305293.4
GCF_000358695.2	Escherichia coli p0305293.8
GCF_000358715.2	Escherichia coli p0305293.9
GCF_000358735.1	Escherichia coli P0302308.12
GCF_000358775.2	Escherichia coli P0301867.7
GCF_000358795.2	Escherichia coli P0299917.8
GCF_000358815.1	Escherichia coli P0298942.14
GCF_000358835.2	Escherichia coli P0301867.3
GCF_000358855.2	Escherichia coli P0301867.5
GCF_000358875.1	Escherichia coli P0302308.10
GCF_000358895.1	Escherichia coli 178200
GCF_000358915.1	Escherichia coli P0298942.12
GCF_000358935.2	Escherichia coli P0302308.14
GCF_000358975.2	Escherichia coli P0302308.13
GCF_000359055.2	Escherichia coli p0305293.5
GCF_000359075.1	Escherichia coli p0305293.6
GCF_000359095.2	Escherichia coli p0305293.7
GCF_000364305.1	Escherichia coli SWW33
GCF_000364365.1	Escherichia coli str. K-12 substr. MG1655
GCF_000372565.1	Proteus mirabilis PR03
GCF_000385905.1	Salmonella enterica subsp. enterica serovar Typhi str. Ty21a
GCF_000387785.2	Escherichia coli HM65
GCF_000387805.2	Escherichia coli HM26
GCF_000387845.2	Escherichia coli HM46
GCF_000387865.2	Escherichia coli HM69
GCF_000388155.1	Citrobacter freundii GTC 09629
GCF_000388195.1	Salmonella enterica subsp. enterica serovar Agona str. 01.O.05
GCF_000388215.1	Salmonella enterica subsp. enterica serovar Agona str. 02.O.05
GCF_000388235.1	Salmonella enterica subsp. enterica serovar Agona str. 03.O.05
GCF_000388255.1	Salmonella enterica subsp. enterica serovar Agona str. 04.O.05
GCF_000388275.1	Salmonella enterica subsp. enterica serovar Agona str. 05.O.06
GCF_000388295.1	Salmonella enterica subsp. enterica serovar Agona str. 06.O.05
GCF_000388315.1	Salmonella enterica subsp. enterica serovar Agona str. 07.O.05
GCF_000388335.1	Salmonella enterica subsp. enterica serovar Agona str. 08.A.05
GCF_000388355.1	Salmonella enterica subsp. enterica serovar Agona str. 09.F.08
GCF_000388375.1	Salmonella enterica subsp. enterica serovar Agona str. 10.A.05
GCF_000388395.1	Salmonella enterica subsp. enterica serovar Agona str. 11.A.05
GCF_000388415.1	Salmonella enterica subsp. enterica serovar Agona str. 12.A.06
GCF_000388435.1	Salmonella enterica subsp. enterica serovar Agona str. 13.E.05
GCF_000388455.1	Salmonella enterica subsp. enterica serovar Agona str. 14.E.05
GCF_000388475.1	Salmonella enterica subsp. enterica serovar Agona str. 15.H.03
GCF_000388495.1	Salmonella enterica subsp. enterica serovar Agona str. 17.H.06
GCF_000388515.1	Salmonella enterica subsp. enterica serovar Agona str. 18.H.07
GCF_000388535.1	Salmonella enterica subsp. enterica serovar Agona str. 19.F.03
GCF_000388555.1	Salmonella enterica subsp. enterica serovar Agona str. 20.H.06
GCF_000388575.1	Salmonella enterica subsp. enterica serovar Agona str. 21.H.10
GCF_000388595.1	Salmonella enterica subsp. enterica serovar Agona str. 22.H.04
GCF_000388615.1	Salmonella enterica subsp. enterica serovar Agona str. 23.F.01
GCF_000388635.1	Salmonella enterica subsp. enterica serovar Agona str. 24.H.04
GCF_000388655.1	Salmonella enterica subsp. enterica serovar Agona str. 26.F.98
GCF_000388675.1	Salmonella enterica subsp. enterica serovar Agona str. 27.O.98
GCF_000388695.1	Salmonella enterica subsp. enterica serovar Agona str. 28.O.08
GCF_000388715.1	Salmonella enterica subsp. enterica serovar Agona str. 29.O.08
GCF_000388735.1	Salmonella enterica subsp. enterica serovar Agona str. 30.H.04
GCF_000388755.1	Salmonella enterica subsp. enterica serovar Agona str. 31.H.09
GCF_000388775.1	Salmonella enterica subsp. enterica serovar Agona str. 32.A.00
GCF_000388795.1	Salmonella enterica subsp. enterica serovar Agona str. 33.A.05
GCF_000388815.1	Salmonella enterica subsp. enterica serovar Agona str. 34.H.09
GCF_000388835.1	Salmonella enterica subsp. enterica serovar Agona str. 35.H.08
GCF_000388855.1	Salmonella enterica subsp. enterica serovar Agona str. 36.H.00
GCF_000388875.1	Salmonella enterica subsp. enterica serovar Agona str. 37.F.02
GCF_000388895.1	Salmonella enterica subsp. enterica serovar Agona str. 38.O.03
GCF_000388915.1	Salmonella enterica subsp. enterica serovar Agona str. 39.O.03
GCF_000388935.1	Salmonella enterica subsp. enterica serovar Agona str. 41.E.09
GCF_000388955.1	Salmonella enterica subsp. enterica serovar Agona str. 40.E.08
GCF_000388975.1	Salmonella enterica subsp. enterica serovar Agona str. 42.E.09
GCF_000388995.1	Salmonella enterica subsp. enterica serovar Agona str. 43.E.09
GCF_000389015.1	Salmonella enterica subsp. enterica serovar Agona str. 44.E.09
GCF_000389035.1	Salmonella enterica subsp. enterica serovar Agona str. 45.E.09
GCF_000389055.1	Salmonella enterica subsp. enterica serovar Agona str. 46.E.09
GCF_000389075.1	Salmonella enterica subsp. enterica serovar Agona str. 48.E.08
GCF_000389095.1	Salmonella enterica subsp. enterica serovar Agona str. 49.E.09
GCF_000389115.1	Salmonella enterica subsp. enterica serovar Agona str. 50.E.08
GCF_000389135.1	Salmonella enterica subsp. enterica serovar Agona str. 51.E.09
GCF_000389155.1	Salmonella enterica subsp. enterica serovar Agona str. 52.F.08
GCF_000389175.1	Salmonella enterica subsp. enterica serovar Agona str. 53.F.08
GCF_000389195.1	Salmonella enterica subsp. enterica serovar Agona str. 54.O.08
GCF_000389215.1	Salmonella enterica subsp. enterica serovar Agona str. 55.U.08
GCF_000389235.1	Salmonella enterica subsp. enterica serovar Agona str. 56.O.08
GCF_000389255.1	Salmonella enterica subsp. enterica serovar Agona str. 57.A.08
GCF_000389275.1	Salmonella enterica subsp. enterica serovar Agona str. 58.E.08
GCF_000389295.1	Salmonella enterica subsp. enterica serovar Agona str. 59.F.08
GCF_000389315.1	Salmonella enterica subsp. enterica serovar Agona str. 60.O.08
GCF_000389335.1	Salmonella enterica subsp. enterica serovar Agona str. 61.O.08
GCF_000389395.1	Salmonella enterica subsp. enterica serovar Agona str. 64.H.00
GCF_000389415.1	Salmonella enterica subsp. enterica serovar Agona str. 65.H.72
GCF_000389435.1	Salmonella enterica subsp. enterica serovar Agona str. 66.F.99
GCF_000389455.1	Salmonella enterica subsp. enterica serovar Agona str. 67.H.09
GCF_000389475.1	Salmonella enterica subsp. enterica serovar Agona str. 68.U.05
GCF_000389495.1	Salmonella enterica subsp. enterica serovar Agona str. 69.H.06
GCF_000389515.1	Salmonella enterica subsp. enterica serovar Agona str. 70.E.05
GCF_000389535.1	Salmonella enterica subsp. enterica serovar Agona str. 71.E.05
GCF_000389555.1	Salmonella enterica subsp. enterica serovar Agona str. 72.A.52
GCF_000389575.1	Salmonella enterica subsp. enterica serovar Agona str. 73.H.09
GCF_000392555.1	Escherichia coli O157 str. NCCP15739
GCF_000392575.1	Escherichia coli O157 str. NCCP15738
GCF_000397245.1	Escherichia coli TOP382-1
GCF_000397265.1	Escherichia coli TOP382-2
GCF_000397285.1	Escherichia coli TOP382-3
GCF_000397445.1	Escherichia coli TOP550-2
GCF_000397505.1	Escherichia coli TOP2386
GCF_000397525.1	Escherichia coli TOP2396-1
GCF_000397625.1	Escherichia coli TOP2652
GCF_000397645.1	Escherichia coli TOP2662-1
GCF_000397685.1	Escherichia coli TOP2662-3
GCF_000397705.1	Escherichia coli TOP2662-4
GCF_000397725.1	Escherichia coli TOP2386
GCF_000397745.1	Escherichia coli TOP2652
GCF_000398825.1	Citrobacter sp. KTE30
GCF_000398845.1	Citrobacter sp. KTE151
GCF_000398865.1	Citrobacter sp. KTE32
GCF_000400895.2	Escherichia coli P0304777.2
GCF_000401755.1	Escherichia coli ATCC 25922
GCF_000403965.1	Escherichia coli O91
GCF_000407665.1	Escherichia coli KTE1
GCF_000407685.1	Escherichia coli KTE3
GCF_000407705.1	Escherichia coli KTE7
GCF_000407725.1	Escherichia coli KTE13
GCF_000407745.1	Escherichia coli KTE35
GCF_000407785.1	Escherichia coli KTE231
GCF_000407805.1	Escherichia coli KTE14
GCF_000407825.1	Escherichia coli KTE19
GCF_000407845.1	Escherichia coli KTE20
GCF_000407865.1	Escherichia coli KTE24
GCF_000407885.1	Escherichia coli KTE27
GCF_000407925.1	Escherichia sp. KTE31
GCF_000407945.1	Escherichia coli KTE34
GCF_000407965.1	Escherichia coli KTE36
GCF_000407985.1	Escherichia coli KTE37
GCF_000408005.1	Escherichia coli KTE38
GCF_000408025.1	Escherichia coli KTE40
GCF_000408045.1	Escherichia coli KTE41
GCF_000408065.1	Escherichia coli KTE182
GCF_000408085.1	Escherichia coli KTE185
GCF_000408105.1	Escherichia coli KTE186
GCF_000408125.1	Escherichia coli KTE195
GCF_000408145.1	Escherichia coli KTE198
GCF_000408165.1	Escherichia coli KTE199
GCF_000408185.1	Escherichia coli KTE200
GCF_000408205.1	Escherichia coli KTE219
GCF_000408225.1	Escherichia coli KTE221
GCF_000408245.1	Escherichia coli KTE222
GCF_000408265.1	Escherichia coli KTE225
GCF_000408285.1	Escherichia coli KTE226
GCF_000408305.1	Escherichia coli KTE240
GCF_000408325.1	Escherichia sp. KTE52
GCF_000408345.1	Escherichia coli KTE61
GCF_000408365.1	Escherichia coli KTE64
GCF_000408385.1	Escherichia coli KTE68
GCF_000408405.1	Escherichia coli KTE69
GCF_000408425.1	Escherichia coli KTE70
GCF_000408445.1	Escherichia coli KTE71
GCF_000408465.1	Escherichia coli KTE73
GCF_000408485.1	Escherichia coli KTE74
GCF_000408505.1	Escherichia coli KTE89
GCF_000408525.1	Escherichia sp. KTE96
GCF_000408545.1	Escherichia coli KTE98
GCF_000408565.1	Escherichia coli KTE100
GCF_000408605.1	Escherichia coli KTE103
GCF_000408625.1	Escherichia coli KTE107
GCF_000408645.1	Escherichia coli KTE108
GCF_000408665.1	Escherichia coli KTE121
GCF_000408685.1	Escherichia coli KTE126
GCF_000408705.1	Escherichia coli KTE127
GCF_000408725.1	Escherichia coli KTE130
GCF_000408745.1	Escherichia coli KTE132
GCF_000408765.1	Escherichia coli KTE134
GCF_000408785.1	Escherichia coli KTE155
GCF_000408805.1	Escherichia sp. KTE159
GCF_000408825.1	Escherichia coli KTE170
GCF_000408845.1	Escherichia sp. KTE172
GCF_000410655.2	Escherichia coli C639_08
GCF_000410675.2	Escherichia coli C844_97
GCF_000414155.2	Escherichia coli IMT8073
GCF_000414765.2	Salmonella enterica subsp. enterica serovar Enteritidis str. 08-1080
GCF_000414785.2	Salmonella enterica subsp. enterica serovar Enteritidis str. 2009K0958
GCF_000414805.2	Salmonella enterica subsp. enterica serovar Enteritidis str. 2009K1651
GCF_000414825.2	Salmonella enterica subsp. enterica serovar Enteritidis str. 2009K1726
GCF_000414845.2	Salmonella enterica subsp. enterica serovar Enteritidis str. 2010K-0262
GCF_000414865.2	Salmonella enterica subsp. enterica serovar Enteritidis str. 2010K-0267
GCF_000414885.2	Salmonella enterica subsp. enterica serovar Enteritidis str. 2010K-0271
GCF_000414905.2	Salmonella enterica subsp. enterica serovar Enteritidis str. 2010K-0284
GCF_000414925.2	Salmonella enterica subsp. enterica serovar Enteritidis str. 2010K-0286
GCF_000415485.1	Escherichia coli E2265
GCF_000416565.1	Salmonella enterica subsp. salamae str. DMA-1
GCF_000418595.1	Escherichia coli MC6003
GCF_000418615.2	Escherichia coli MC6002
GCF_000418635.1	Escherichia coli MC23
GCF_000418655.1	Escherichia coli MC21
GCF_000418675.1	Escherichia coli MC19
GCF_000418695.2	Escherichia coli AB43739056-isolate1
GCF_000418715.1	Escherichia coli AB42602061-isolate1
GCF_000418735.2	Escherichia coli AB42554418-isolate1
GCF_000418755.2	Escherichia coli AB42410445-isolate1
GCF_000418775.1	Escherichia coli 112469218-isolate1
GCF_000422645.1	Ferrimonas futtsuensis DSM 18154
GCF_000425405.1	Ferrimonas kyonanensis DSM 18153
GCF_000430085.2	Salmonella enterica subsp. enterica serovar Heidelberg str. CFSAN002069
GCF_000430105.1	Salmonella enterica subsp. enterica serovar Heidelberg str. 41578
GCF_000430125.1	Salmonella enterica subsp. enterica serovar Cubana str. CFSAN002050
GCF_000430145.2	Salmonella enterica subsp. enterica serovar Typhimurium var. 5- str. CFSAN001921
GCF_000430165.1	Salmonella enterica subsp. enterica serovar 4,[5],12:i:- str. 08-1736
GCF_000439255.1	Salmonella bongori N268-08
GCF_000439415.1	Salmonella enterica subsp. enterica serovar Bareilly str. CFSAN000189
GCF_000442065.2	Escherichia coli O127:H6 str. E2348/69 substr. CVDNalr
GCF_000442085.2	Escherichia coli O127:H6 str. E2348/69 substr. UMD753
GCF_000442415.1	Salmonella enterica subsp. enterica serovar Newport str. USMARC-S3124.1
GCF_000444425.1	Proteus mirabilis BB2000
GCF_000446075.2	Escherichia coli C12_92
GCF_000446095.2	Escherichia coli C1244_91
GCF_000446115.2	Escherichia coli C1214_90
GCF_000446135.2	Escherichia coli C154_11
GCF_000446155.2	Escherichia coli C155_11
GCF_000446175.2	Escherichia coli C157_11
GCF_000446195.2	Escherichia coli C161_11
GCF_000446225.2	Escherichia coli C213_10
GCF_000446265.2	Escherichia coli C166_11
GCF_000446285.2	Escherichia coli C2139_99
GCF_000446305.2	Escherichia coli C238_91
GCF_000446325.2	Escherichia coli C260_92
GCF_000446345.2	Escherichia coli C262_10
GCF_000446365.2	Escherichia coli C283_09
GCF_000446385.2	Escherichia coli C295_10
GCF_000446405.2	Escherichia coli C341_10
GCF_000446425.2	Escherichia coli C343_08
GCF_000446445.2	Escherichia coli C347_93
GCF_000446465.2	Escherichia coli C353_09
GCF_000446485.2	Escherichia coli C354_03B
GCF_000446505.2	Escherichia coli C40_11
GCF_000446525.2	Escherichia coli C418_89
GCF_000446545.2	Escherichia coli C458_10
GCF_000446565.2	Escherichia coli C488_07
GCF_000446585.2	Escherichia coli C496_10
GCF_000446605.2	Escherichia coli C497_10
GCF_000446625.2	Escherichia coli C527_94
GCF_000446645.2	Escherichia coli C581_05
GCF_000446665.2	Escherichia coli C58_11
GCF_000446685.2	Escherichia coli C586_05
GCF_000446705.2	Escherichia coli C652_10
GCF_000446725.2	Escherichia coli C654_09
GCF_000446745.2	Escherichia coli C717_10
GCF_000446765.2	Escherichia coli C725_88
GCF_000446785.2	Escherichia coli C732_98
GCF_000446805.2	Escherichia coli C743_03
GCF_000446825.2	Escherichia coli C751_03
GCF_000446845.2	Escherichia coli C78_09C
GCF_000446865.2	Escherichia coli C79_08
GCF_000446885.2	Escherichia coli C792_92
GCF_000446905.2	Escherichia coli C796_10
GCF_000446925.2	Escherichia coli C799_92
GCF_000446945.2	Escherichia coli C80_08
GCF_000446965.2	Escherichia coli C807_09
GCF_000446985.2	Escherichia coli C82_11
GCF_000447005.2	Escherichia coli C824_10
GCF_000447025.2	Escherichia coli C842_97
GCF_000447045.2	Escherichia coli C87_11
GCF_000447065.2	Escherichia coli C887_10
GCF_000447085.2	Escherichia coli C900_01
GCF_000447105.2	Escherichia coli C93_11
GCF_000447125.2	Escherichia coli C9_92
GCF_000447145.2	Escherichia coli C170_11
GCF_000456005.1	Escherichia coli HVH 1 (4-6876161)
GCF_000456025.1	Escherichia coli HVH 2 (4-6943160)
GCF_000456045.1	Escherichia coli HVH 3 (4-7276001)
GCF_000456065.1	Escherichia coli HVH 4 (4-7276109)
GCF_000456085.1	Escherichia coli HVH 5 (4-7148410)
GCF_000456105.1	Escherichia coli HVH 6 (3-8296502)
GCF_000456125.1	Escherichia coli HVH 7 (4-7315031)
GCF_000456145.1	Escherichia coli HVH 9 (4-6942539)
GCF_000456165.1	Escherichia coli HVH 10 (4-6832164)
GCF_000456185.1	Escherichia coli HVH 13 (4-7634056)
GCF_000456205.1	Escherichia coli HVH 16 (4-7649002)
GCF_000456225.1	Escherichia coli HVH 17 (4-7473087)
GCF_000456245.1	Escherichia coli HVH 18 (4-8589585)
GCF_000456265.1	Escherichia coli HVH 19 (4-7154984)
GCF_000456285.1	Escherichia coli HVH 20 (4-5865042)
GCF_000456305.1	Escherichia coli HVH 21 (4-4517873)
GCF_000456325.1	Escherichia coli HVH 22 (4-2258986)
GCF_000456345.1	Escherichia coli HVH 24 (4-5985145)
GCF_000456365.1	Escherichia coli HVH 25 (4-5851939)
GCF_000456385.1	Escherichia coli HVH 26 (4-5703913)
GCF_000456405.1	Escherichia coli HVH 27 (4-7449267)
GCF_000456425.1	Escherichia coli HVH 28 (4-0907367)
GCF_000456445.1	Escherichia coli HVH 29 (4-3418073)
GCF_000456465.1	Escherichia coli HVH 30 (4-2661829)
GCF_000456485.1	Escherichia coli HVH 31 (4-2602156)
GCF_000456505.1	Escherichia coli HVH 32 (4-3773988)
GCF_000456525.1	Escherichia coli HVH 33 (4-2174936)
GCF_000456545.1	Escherichia coli HVH 35 (4-2962667)
GCF_000456565.1	Escherichia coli HVH 37 (4-2773848)
GCF_000456585.1	Escherichia coli HVH 38 (4-2774682)
GCF_000456605.1	Escherichia coli HVH 39 (4-2679949)
GCF_000456625.1	Escherichia coli HVH 40 (4-1219782)
GCF_000456645.1	Escherichia coli HVH 41 (4-2677849)
GCF_000456665.1	Escherichia coli HVH 42 (4-2100061)
GCF_000456685.1	Escherichia coli HVH 43 (4-2173468)
GCF_000456705.1	Escherichia coli HVH 44 (4-2298570)
GCF_000456725.1	Escherichia coli HVH 45 (4-3129918)
GCF_000456745.1	Escherichia coli HVH 46 (4-2758776)
GCF_000456765.1	Escherichia coli HVH 48 (4-2658593)
GCF_000456785.1	Escherichia coli HVH 51 (4-2172526)
GCF_000456805.1	Escherichia coli HVH 53 (4-0631051)
GCF_000456825.1	Escherichia coli HVH 55 (4-2646161)
GCF_000456845.1	Escherichia coli HVH 56 (4-2153033)
GCF_000456865.1	Escherichia coli HVH 58 (4-2839709)
GCF_000456885.1	Escherichia coli HVH 59 (4-1119338)
GCF_000456905.1	Escherichia coli HVH 61 (4-2736020)
GCF_000456925.1	Escherichia coli HVH 63 (4-2542528)
GCF_000456945.1	Escherichia coli HVH 65 (4-2262045)
GCF_000456965.1	Escherichia coli HVH 68 (4-0888028)
GCF_000456985.1	Escherichia coli HVH 69 (4-2837072)
GCF_000457005.1	Escherichia coli HVH 70 (4-2963531)
GCF_000457025.1	Escherichia coli HVH 73 (4-2393174)
GCF_000457045.1	Escherichia coli HVH 74 (4-1034782)
GCF_000457065.1	Escherichia coli HVH 76 (4-2538717)
GCF_000457085.1	Escherichia coli HVH 77 (4-2605759)
GCF_000457105.1	Escherichia coli HVH 78 (4-2735946)
GCF_000457125.1	Escherichia coli HVH 79 (4-2512823)
GCF_000457145.1	Escherichia coli HVH 80 (4-2428830)
GCF_000457165.1	Escherichia coli HVH 82 (4-2209276)
GCF_000457185.1	Escherichia coli HVH 84 (4-1021478)
GCF_000457205.1	Escherichia coli HVH 85 (4-0792144)
GCF_000457225.1	Escherichia coli HVH 87 (4-5977630)
GCF_000457245.1	Escherichia coli HVH 88 (4-5854636)
GCF_000457265.1	Escherichia coli HVH 89 (4-5885604)
GCF_000457285.1	Escherichia coli HVH 90 (4-3191362)
GCF_000457305.1	Escherichia coli HVH 91 (4-4638751)
GCF_000457325.1	Escherichia coli HVH 92 (4-5930790)
GCF_000457345.1	Escherichia coli HVH 95 (4-6074464)
GCF_000457385.1	Escherichia coli HVH 96 (4-5934869)
GCF_000457405.1	Escherichia coli HVH 100 (4-2850729)
GCF_000457435.1	Escherichia coli HVH 103 (4-5904188)
GCF_000457455.1	Escherichia coli HVH 104 (4-6977960)
GCF_000457475.1	Escherichia coli HVH 106 (4-6881831)
GCF_000457495.1	Escherichia coli HVH 107 (4-5860571)
GCF_000457515.1	Escherichia coli HVH 109 (4-6977162)
GCF_000457535.1	Escherichia coli HVH 110 (4-6978754)
GCF_000457555.1	Escherichia coli HVH 111 (4-7039018)
GCF_000457575.1	Escherichia coli HVH 112 (4-5987253)
GCF_000457595.1	Escherichia coli HVH 113 (4-7535473)
GCF_000457615.1	Escherichia coli HVH 114 (4-7037740)
GCF_000457635.1	Escherichia coli HVH 115 (4-4465997)
GCF_000457655.1	Escherichia coli HVH 115 (4-4465989)
GCF_000457675.1	Escherichia coli HVH 116 (4-6879942)
GCF_000457695.1	Escherichia coli HVH 117 (4-6857191)
GCF_000457715.1	Escherichia coli HVH 118 (4-7345399)
GCF_000457735.1	Escherichia coli HVH 119 (4-6879578)
GCF_000457755.1	Escherichia coli HVH 120 (4-6978681)
GCF_000457775.1	Escherichia coli HVH 121 (4-6877826)
GCF_000457795.1	Escherichia coli HVH 122 (4-6851606)
GCF_000457815.1	Escherichia coli HVH 125 (4-2634716)
GCF_000457835.1	Escherichia coli HVH 126 (4-6034225)
GCF_000457855.1	Escherichia coli HVH 127 (4-7303629)
GCF_000457875.1	Escherichia coli HVH 128 (4-7030436)
GCF_000457895.1	Escherichia coli HVH 130 (4-7036876)
GCF_000457915.1	Escherichia coli HVH 132 (4-6876862)
GCF_000457935.1	Escherichia coli HVH 133 (4-4466519)
GCF_000457955.1	Escherichia coli HVH 134 (4-6073441)
GCF_000457975.1	Escherichia coli HVH 135 (4-4449320)
GCF_000457995.1	Escherichia coli HVH 137 (4-2124971)
GCF_000458015.1	Escherichia coli HVH 138 (4-6066704)
GCF_000458035.1	Escherichia coli HVH 139 (4-3192644)
GCF_000458055.1	Escherichia coli HVH 140 (4-5894387)
GCF_000458075.1	Escherichia coli HVH 141 (4-5995973)
GCF_000458095.1	Escherichia coli HVH 142 (4-5627451)
GCF_000458115.1	Escherichia coli HVH 143 (4-5674999)
GCF_000458135.1	Escherichia coli HVH 144 (4-4451937)
GCF_000458155.1	Escherichia coli HVH 145 (4-5672112)
GCF_000458175.1	Escherichia coli HVH 146 (4-3189767)
GCF_000458195.1	Escherichia coli HVH 147 (4-5893887)
GCF_000458215.1	Escherichia coli HVH 149 (4-4451880)
GCF_000458235.1	Escherichia coli HVH 150 (4-3258106)
GCF_000458255.1	Escherichia coli HVH 151 (4-5755573)
GCF_000458275.1	Escherichia coli HVH 153 (3-9344314)
GCF_000458295.1	Escherichia coli HVH 154 (4-5636698)
GCF_000458315.1	Escherichia coli HVH 155 (4-4509048)
GCF_000458335.1	Escherichia coli HVH 156 (4-3206505)
GCF_000458355.1	Escherichia coli HVH 157 (4-3406229)
GCF_000458375.1	Escherichia coli HVH 158 (4-3224287)
GCF_000458395.1	Escherichia coli HVH 159 (4-5818141)
GCF_000458415.1	Escherichia coli HVH 160 (4-5695937)
GCF_000458435.1	Escherichia coli HVH 161 (4-3119890)
GCF_000458455.1	Escherichia coli HVH 162 (4-5627982)
GCF_000458475.1	Escherichia coli HVH 163 (4-4697553)
GCF_000458495.1	Escherichia coli HVH 164 (4-5953081)
GCF_000458515.1	Escherichia coli HVH 167 (4-6073565)
GCF_000458535.1	Escherichia coli HVH 169 (4-1075578)
GCF_000458555.1	Escherichia coli HVH 170 (4-3026949)
GCF_000458575.1	Escherichia coli HVH 171 (4-3191958)
GCF_000458605.1	Escherichia coli HVH 172 (4-3248542)
GCF_000458625.1	Escherichia coli HVH 173 (3-9175482)
GCF_000458645.1	Escherichia coli HVH 175 (4-3405184)
GCF_000458665.1	Escherichia coli HVH 176 (4-3428664)
GCF_000458685.1	Escherichia coli HVH 180 (4-3051617)
GCF_000458705.1	Escherichia coli HVH 182 (4-0985554)
GCF_000458725.1	Escherichia coli HVH 183 (4-3205932)
GCF_000458745.1	Escherichia coli HVH 184 (4-3343286)
GCF_000458765.1	Escherichia coli HVH 185 (4-2876639)
GCF_000458785.1	Escherichia coli HVH 186 (4-3405044)
GCF_000458805.1	Escherichia coli HVH 187 (4-4471660)
GCF_000458825.1	Escherichia coli HVH 188 (4-2356988)
GCF_000458845.1	Escherichia coli HVH 189 (4-3220125)
GCF_000458875.1	Escherichia coli HVH 191 (3-9341900)
GCF_000458895.1	Escherichia coli HVH 192 (4-3054470)
GCF_000458915.1	Escherichia coli HVH 193 (4-3331423)
GCF_000458935.1	Escherichia coli HVH 194 (4-2356805)
GCF_000458955.1	Escherichia coli HVH 195 (3-7155360)
GCF_000458975.1	Escherichia coli HVH 196 (4-4530470)
GCF_000458995.1	Escherichia coli HVH 197 (4-4466217)
GCF_000459015.1	Escherichia coli HVH 198 (4-3206106)
GCF_000459035.1	Escherichia coli HVH 199 (4-5670322)
GCF_000459055.1	Escherichia coli HVH 200 (4-4449924)
GCF_000459075.1	Escherichia coli HVH 201 (4-4459431)
GCF_000459095.1	Escherichia coli HVH 202 (4-3163997)
GCF_000459115.1	Escherichia coli HVH 203 (4-3126218)
GCF_000459135.1	Escherichia coli HVH 204 (4-3112802)
GCF_000459155.1	Escherichia coli HVH 205 (4-3094677)
GCF_000459175.1	Escherichia coli HVH 206 (4-3128229)
GCF_000459195.1	Escherichia coli HVH 207 (4-3113221)
GCF_000459215.1	Escherichia coli HVH 208 (4-3112292)
GCF_000459235.1	Escherichia coli HVH 209 (4-3062651)
GCF_000459255.1	Escherichia coli HVH 210 (4-3042480)
GCF_000459275.1	Escherichia coli HVH 211 (4-3041891)
GCF_000459295.1	Escherichia coli HVH 212 (3-9305343)
GCF_000459315.1	Escherichia coli HVH 213 (4-3042928)
GCF_000459335.1	Escherichia coli HVH 215 (4-3008371)
GCF_000459355.1	Escherichia coli HVH 216 (4-3042952)
GCF_000459375.1	Escherichia coli HVH 217 (4-1022806)
GCF_000459395.1	Escherichia coli HVH 218 (4-4500903)
GCF_000459415.1	Escherichia coli HVH 220 (4-5876842)
GCF_000459435.1	Escherichia coli HVH 221 (4-3136817)
GCF_000459455.1	Escherichia coli HVH 222 (4-2977443)
GCF_000459475.1	Escherichia coli HVH 223 (4-2976528)
GCF_000459495.1	Escherichia coli HVH 225 (4-1273116)
GCF_000459515.1	Escherichia coli HVH 227 (4-2277670)
GCF_000459535.1	Escherichia coli HVH 228 (4-7787030)
GCF_000459555.1	Escherichia coli KOEGE 3 (4a)
GCF_000459575.1	Escherichia coli KOEGE 7 (16a)
GCF_000459595.1	Escherichia coli KOEGE 10 (25a)
GCF_000459615.1	Escherichia coli KOEGE 30 (63a)
GCF_000459635.1	Escherichia coli KOEGE 32 (66a)
GCF_000459655.1	Escherichia coli KOEGE 33 (68a)
GCF_000459675.1	Escherichia coli KOEGE 40 (102a)
GCF_000459695.1	Escherichia coli KOEGE 43 (105a)
GCF_000459715.1	Escherichia coli KOEGE 44 (106a)
GCF_000459735.1	Escherichia coli KOEGE 56 (169a)
GCF_000459755.1	Escherichia coli KOEGE 58 (171a)
GCF_000459775.1	Escherichia coli KOEGE 61 (174a)
GCF_000459795.1	Escherichia coli KOEGE 62 (175a)
GCF_000459815.1	Escherichia coli KOEGE 68 (182a)
GCF_000459835.1	Escherichia coli KOEGE 70 (185a)
GCF_000459875.1	Escherichia coli KOEGE 73 (195a)
GCF_000459895.1	Escherichia coli KOEGE 77 (202a)
GCF_000459915.1	Escherichia coli KOEGE 118 (317a)
GCF_000459935.1	Escherichia coli KOEGE 131 (358a)
GCF_000459955.1	Escherichia coli UMEA 3014-1
GCF_000459975.1	Escherichia coli UMEA 3022-1
GCF_000459995.1	Escherichia coli UMEA 3033-1
GCF_000460015.1	Escherichia coli UMEA 3041-1
GCF_000460035.1	Escherichia coli UMEA 3052-1
GCF_000460055.1	Escherichia coli UMEA 3053-1
GCF_000460075.1	Escherichia coli UMEA 3065-1
GCF_000460095.1	Escherichia coli UMEA 3087-1
GCF_000460115.1	Escherichia coli UMEA 3088-1
GCF_000460135.1	Escherichia coli UMEA 3097-1
GCF_000460155.1	Escherichia coli UMEA 3108-1
GCF_000460175.1	Escherichia coli UMEA 3113-1
GCF_000460195.1	Escherichia coli UMEA 3117-1
GCF_000460215.1	Escherichia coli UMEA 3121-1
GCF_000460235.1	Escherichia coli UMEA 3122-1
GCF_000460255.1	Escherichia coli UMEA 3124-1
GCF_000460275.1	Escherichia coli UMEA 3139-1
GCF_000460295.1	Escherichia coli UMEA 3140-1
GCF_000460315.1	Escherichia coli UMEA 3144-1
GCF_000460335.1	Escherichia coli UMEA 3150-1
GCF_000460355.1	Escherichia coli UMEA 3151-1
GCF_000460375.1	Escherichia coli UMEA 3152-1
GCF_000460395.1	Escherichia coli UMEA 3155-1
GCF_000460415.1	Escherichia coli UMEA 3159-1
GCF_000460435.1	Escherichia coli UMEA 3160-1
GCF_000460455.1	Escherichia coli UMEA 3161-1
GCF_000460475.1	Escherichia coli UMEA 3162-1
GCF_000460495.1	Escherichia coli UMEA 3163-1
GCF_000460515.1	Escherichia coli UMEA 3172-1
GCF_000460535.1	Escherichia coli UMEA 3173-1
GCF_000460555.1	Escherichia coli UMEA 3174-1
GCF_000460575.1	Escherichia coli UMEA 3175-1
GCF_000460595.1	Escherichia coli UMEA 3176-1
GCF_000460615.1	Escherichia coli UMEA 3178-1
GCF_000460635.1	Escherichia coli UMEA 3180-1
GCF_000460655.1	Escherichia coli UMEA 3185-1
GCF_000460675.1	Escherichia coli UMEA 3190-1
GCF_000460695.1	Escherichia coli UMEA 3193-1
GCF_000460715.1	Escherichia coli UMEA 3199-1
GCF_000460735.1	Escherichia coli UMEA 3200-1
GCF_000460755.1	Escherichia coli UMEA 3201-1
GCF_000460775.1	Escherichia coli UMEA 3203-1
GCF_000460795.1	Escherichia coli UMEA 3206-1
GCF_000460815.1	Escherichia coli UMEA 3208-1
GCF_000460835.1	Escherichia coli UMEA 3212-1
GCF_000460855.1	Escherichia coli UMEA 3215-1
GCF_000460875.1	Escherichia coli UMEA 3216-1
GCF_000460895.1	Escherichia coli UMEA 3217-1
GCF_000460915.1	Escherichia coli UMEA 3220-1
GCF_000460935.1	Escherichia coli UMEA 3221-1
GCF_000460955.1	Escherichia coli UMEA 3222-1
GCF_000460975.1	Escherichia coli UMEA 3230-1
GCF_000460995.1	Escherichia coli UMEA 3233-1
GCF_000461015.1	Escherichia coli UMEA 3240-1
GCF_000461035.1	Escherichia coli UMEA 3244-1
GCF_000461055.1	Escherichia coli UMEA 3257-1
GCF_000461075.1	Escherichia coli UMEA 3264-1
GCF_000461095.1	Escherichia coli UMEA 3268-1
GCF_000461115.1	Escherichia coli UMEA 3271-1
GCF_000461135.1	Escherichia coli UMEA 3292-1
GCF_000461155.1	Escherichia coli UMEA 3298-1
GCF_000461175.1	Escherichia coli UMEA 3304-1
GCF_000461195.1	Escherichia coli UMEA 3314-1
GCF_000461215.1	Escherichia coli UMEA 3317-1
GCF_000461235.1	Escherichia coli UMEA 3318-1
GCF_000461255.1	Escherichia coli UMEA 3329-1
GCF_000461275.1	Escherichia coli UMEA 3337-1
GCF_000461295.1	Escherichia coli UMEA 3341-1
GCF_000461315.1	Escherichia coli UMEA 3355-1
GCF_000461335.1	Escherichia coli UMEA 3391-1
GCF_000461355.1	Escherichia coli UMEA 3490-1
GCF_000461375.1	Escherichia coli UMEA 3585-1
GCF_000461395.1	Escherichia coli UMEA 3592-1
GCF_000461415.1	Escherichia coli UMEA 3609-1
GCF_000461435.1	Escherichia coli UMEA 3617-1
GCF_000461455.1	Escherichia coli UMEA 3632-1
GCF_000461475.1	Escherichia coli UMEA 3656-1
GCF_000461495.1	Escherichia coli UMEA 3662-1
GCF_000461515.1	Escherichia coli UMEA 3671-1
GCF_000461535.1	Escherichia coli UMEA 3682-1
GCF_000461555.1	Escherichia coli UMEA 3687-1
GCF_000461575.1	Escherichia coli UMEA 3694-1
GCF_000461595.1	Escherichia coli UMEA 3702-1
GCF_000461615.1	Escherichia coli UMEA 3703-1
GCF_000461635.1	Escherichia coli UMEA 3705-1
GCF_000461655.1	Escherichia coli UMEA 3707-1
GCF_000461675.1	Escherichia coli UMEA 3718-1
GCF_000461695.1	Escherichia coli UMEA 3805-1
GCF_000461715.1	Escherichia coli UMEA 3821-1
GCF_000461735.1	Escherichia coli UMEA 3834-1
GCF_000461755.1	Escherichia coli UMEA 3889-1
GCF_000461775.1	Escherichia coli UMEA 3893-1
GCF_000461795.1	Escherichia coli UMEA 3899-1
GCF_000461815.1	Escherichia coli UMEA 3955-1
GCF_000461835.1	Escherichia coli UMEA 4075-1
GCF_000461855.1	Escherichia coli UMEA 4076-1
GCF_000461875.1	Escherichia coli UMEA 4207-1
GCF_000461915.2	Escherichia coli B26-2
GCF_000461935.2	Escherichia coli 09BKT076207
GCF_000461955.2	Escherichia coli B102
GCF_000461975.2	Escherichia coli B29-1
GCF_000461995.2	Escherichia coli B107
GCF_000462025.2	Escherichia coli B26-1
GCF_000462045.2	Escherichia coli B28-1
GCF_000462065.2	Escherichia coli B36-2
GCF_000462085.2	Escherichia coli B7-1
GCF_000462105.2	Escherichia coli B29-2
GCF_000462125.2	Escherichia coli B36-1
GCF_000462145.2	Escherichia coli T1282_01
GCF_000462165.2	Escherichia coli T924_01
GCF_000462185.2	Escherichia coli B15
GCF_000462225.2	Escherichia coli 14A
GCF_000462245.2	Escherichia coli 2886-75
GCF_000462285.2	Escherichia coli TW07509
GCF_000462305.2	Escherichia coli 08BKT055439
GCF_000462325.2	Escherichia coli 08BKT77219
GCF_000462345.2	Escherichia coli 09BKT024447
GCF_000462365.2	Escherichia coli Bd5610_99
GCF_000462385.2	Escherichia coli T234_00
GCF_000462405.2	Escherichia coli B7-2
GCF_000462425.2	Escherichia coli B93
GCF_000462445.2	Escherichia coli B94
GCF_000462465.2	Escherichia coli B95
GCF_000462485.2	Escherichia coli B103
GCF_000462505.2	Escherichia coli B104
GCF_000462525.2	Escherichia coli B105
GCF_000462545.2	Escherichia coli B106
GCF_000462565.2	Escherichia coli B108
GCF_000462585.2	Escherichia coli B109
GCF_000462605.2	Escherichia coli B112
GCF_000462625.2	Escherichia coli B113
GCF_000462645.2	Escherichia coli B114
GCF_000462665.2	Escherichia coli B17
GCF_000462685.2	Escherichia coli B40-1
GCF_000462705.2	Escherichia coli B40-2
GCF_000462725.2	Escherichia coli B49-2
GCF_000462745.2	Escherichia coli B5-2
GCF_000462765.2	Escherichia coli B83
GCF_000462785.2	Escherichia coli B84
GCF_000462805.2	Escherichia coli B85
GCF_000462825.2	Escherichia coli B86
GCF_000462845.2	Escherichia coli B89
GCF_000462865.2	Escherichia coli B90
GCF_000462885.2	Escherichia coli Tx1686
GCF_000462905.2	Escherichia coli Tx3800
GCF_000462995.1	Salmonella enterica subsp. enterica serovar Gallinarum/Pullorum str. CDC1983-67
GCF_000463605.1	Escherichia coli UMEA 3652-1
GCF_000464955.2	Escherichia coli O104:H21 str. CFSAN002236
GCF_000465135.1	Escherichia coli HVH 190 (4-3255514)
[truncated: 26,545 more rows]

## Sheet: Table S5
Table S5. Confusion matrix result of Random Forest analysis using validation data.
Types	id: 100%	id: 90%	id: 80%	id: 70%	id: 60%	id: 50%	id: 40%	id: 30%	id: 20%	id: 10%
True Positives	196	444	475	537	550	579	579	579	579	579
True Negatives	1432	1432	1432	1432	1432	1420	974	464	33	33
False Positives	0	0	0	0	0	12	458	968	1399	1399
False Negatives	383	135	104	42	29	0	0	0	0	0
Accuracy	0.8095	0.9329	0.9483	0.9791	0.9858	0.994	0.7723	0.5186	0.3043	0.3043
Positive prediction	1	1	1	1	1	0.9797	0.5583	0.3743	0.2927	0.2927
Specificity	1	1	1	1	1	0.9916	0.6802	0.324	0.023	0.023
Sensitivity	0.3385	0.7668	0.8204	0.9275	0.9499	1	1	1	1	1
F1-score	0.5058	0.868	0.9013	0.9624	0.9743	0.9897	0.7166	0.54471	0.4529	0.4529
Negative prediction	0.789	0.9138	0.9323	0.9715	0.9802	1	1	1	1	1

## Sheet: Table S6
Table S6. Detection of the caiTABCDE gene clusters in bacterial genomes at different identity thresholds.
Accession	Strain	id: 10%	id: 20%	id: 30%	id: 40%	id: 50%	id: 60%	id: 70%	id: 80%	id: 90%	id: 100%
GCF_000164865.1	Enterobacter lignolyticus SCF1	1	1	1	1	1	1	1	0	0	0
GCF_000783445.2	Citrobacter koseri FDAARGOS_86	1	1	1	1	1	1	1	1	1	0
GCF_000786265.1	Citrobacter braakii GTA-CB01	1	1	1	1	1	1	1	1	1	0
GCF_000820245.1	Aeromonas allosaccharophila BVH88	1	1	1	1	1	1	1	1	1	0
GCF_000826205.1	Citrobacter pasteurii CIP 55.13	1	1	1	1	1	1	1	1	1	0
GCF_001951755.1	Salmonella enterica subsp. enterica serovar Infantis str. CVM N20272	1	1	1	1	1	1	1	1	1	1
GCF_003439405.1	Escherichia coli OM02-12AC	1	1	1	1	1	1	1	1	1	0
GCF_009876695.1	Citrobacter amalonaticus BIOML-A11	1	1	1	1	1	1	1	1	1	0
GCF_018443215.1	Citrobacter europaeus Survcare083-1	1	1	1	1	1	1	1	1	1	0
GCF_021228955.1	Salmonella enterica subsp. enterica serovar Indiana YZ21MCS4	1	1	1	1	1	1	1	1	1	0

## Sheet: Table S7
Table S7. Comparison of performance among different orthology databases.
Databases	Types	id: 40%	id: 50%	id: 60%	id: 70%	id: 80%	id: 90%	id: 100%
γBMGC	True positive	187	187	186	186	185	183	175
	False negative	0	0	1	1	2	4	12
COG	True positive	187	187	187	186	186	183	80
	False negative	0	0	0	1	1	4	107
KEGG	True positive	187	187	187	187	187	185	88
	False negative	0	0	0	0	0	2	99
SwissProt	True positive	187	187	185	185	184	181	173
	False negative	0	0	2	2	3	6	14

## Sheet: Table S8
Table S8. Runtime and RAM comparison of different databases.
Performance	COG	KEGG	γBMGC	SwissProt
Memory (%)	1.3	3	0	0.2
Time (s)	781.7	1831.4	220.48	222.14
